# Supplementary material for: Polyphenols and Sesquiterpene Lactones from Artichoke Heads: Modulation of Starch Digestion, Gut Bioaccessibility, and Bioavailability following In Vitro Digestion and Large Intestine Fermentation
Source: Antioxidants (Basel). 2020 Apr 10;9(4):306. doi: 10.3390/antiox9040306 (PMC7222196; doi:10.3390/antiox9040306)
Supplement: Supplementary file 1 [file antioxidants-09-00306-s001.zip]

Archive with 2 entries (1 files):
- antioxidants-769213-supplementary/
- antioxidants-769213-supplementary/antioxidants-769213-supplementary.xlsx
