# Supplementary material for: Polyphenols and Sesquiterpene Lactones from Artichoke Heads: Modulation of Starch Digestion, Gut Bioaccessibility, and Bioavailability following In Vitro Digestion and Large Intestine Fermentation
Source: Antioxidants (Basel). 2020 Apr 10;9(4):306. doi: 10.3390/antiox9040306 (PMC7222196; doi:10.3390/antiox9040306)
Supplement: Supplementary file 1 [file antioxidants-09-00306-s001.zip › antioxidants-769213-supplementary/antioxidants-769213-supplementary.xlsx]

## Sheet: dataset metabolomics
Compound	T0_rep1	T0_rep2	T0_rep3	Ferm_rep1	Ferm_rep2	Ferm_rep3	Not per_rep1	Not per_rep2	Not per_rep3	Per_rep1	Per_rep2	Per_rep3	Composite Spectrum (mass-abundance combinations)
Delphinidin 3-O-arabinoside	1	1	1	1159430	1156800	1252766	1224994	1154832	1217037	1085802	1089885	1146534	(419.0972, 393996.03)(420.1002, 47583.062)(421.0947, 387967.66)(422.09756, 47756.895)(423.09195, 118755.21)(457.04626, 46986.355)(458.04907, 3411.9417)(459.04358, 47355.734)(460.04623, 3221.57)(461.0413, 15921.128)(457.19528, 1691.8833)(435.11606, 18187.236)(436.11865, 1508.5566)(461.08533, 965.60834)(440.31973, 939.10004)(441.0668, 1682.51)
Cyanidin 3-O-xyloside	1	1	1	11889011	11640533	12263090	11424999	10659817	10533066	3244789	3180825	3351229	(419.0972, 423567.5)(420.1002, 51120.816)(401.07803, 78691.52)(402.08066, 6913.1763)(423.11597, 1556.6533)(425.14664, 4279.0)(458.04907, 3384.5984)(441.06638, 1994.87)(437.13174, 31294.06)(438.13416, 3857.3801)(425.08997, 12776.595)(426.09268, 562.76495)
Cyanidin 3-O-arabinoside	1	1	1	11889011	11640533	12263090	11424999	10659817	10533066	3244789	3180825	3351229	(419.0972, 423567.5)(420.1002, 51120.816)(401.07803, 78691.52)(402.08066, 6913.1763)(423.11597, 1556.6533)(425.14664, 4279.0)(458.04907, 3384.5984)(441.06638, 1994.87)(437.13174, 31294.06)(438.13416, 3857.3801)(425.08997, 12776.595)(426.09268, 562.76495)
Malvidin 3-O-galactoside	1	1	1	129092	118244	120626	121330	113899	121746	1	1	1	(513.0191, 1138.385)(517.03033, 435.15002)(531.12164, 5931.1953)(532.1114, 1019.54004)(571.0238, 489.56)(551.051, 976.9383)(553.0433, 465.21)(534.55115, 5740.0405)
4'-O-Methyldelphinidin 3-O-rutinoside	1	1	1	1	1	1	1	1	1	96211	96211	107685	(626.2008, 6397.7)(627.2012, 1710.7949)(630.2075, 2554.935)(631.20447, 4223.815)(632.2065, 1218.24)(653.17255, 913.525)
Peonidin 3-O-sophoroside	1	1	1	1	1	1	1	1	1	96211	96211	107685	(626.2008, 6397.7)(627.2012, 1710.7949)(630.2075, 2554.935)(631.20447, 4223.815)(632.2065, 1218.24)(653.17255, 913.525)
Cyanidin 3-O-sambubioside 5-O-glucoside	1	1	1	161456	145970	170430	154238	138827	149336	1	1	1	(727.1785, 5544.8184)(728.1807, 600.7833)(747.24, 1317.94)(783.1901, 418.53)(743.1851, 47441.793)(744.1873, 9884.649)(745.18854, 604.075)
Cyanidin	22841790	22398590	21815620	1	1	1	1	1	1	1	1	1	(287.0674, 68055.23)(288.0702, 3403.5)(289.082, 342.19998)
Pelargonidin 3-O-arabinoside	1508520	1167740	11601	1	1	926862	1	1	1	1	1	1	(403.12885, 7428.0547)(387.134, 386.05)(404.1207, 2114.48)(405.115, 270.53)(425.11096, 26981.682)(426.11343, 3728.4133)(403.1288, 6777.25)
Delphinidin 3-O-xyloside	2601400	2816850	2371250	1159430	1156800	1252766	1224994	1154832	1217037	1085802	1089885	1146534	(419.0972, 393996.03)(420.1002, 47583.062)(421.0947, 387967.66)(422.09756, 47756.895)(423.09195, 118755.21)(457.04626, 46986.355)(458.04907, 3411.9417)(459.04358, 47355.734)(460.04623, 3221.57)(461.0413, 15921.128)(457.19528, 1691.8833)(435.11606, 18187.236)(436.11865, 1508.5566)(461.08533, 965.60834)(440.31973, 939.10004)(441.0668, 1682.51)
Pelargonidin 3-O-galactoside	1124290	1200020	109511	1	1	1	1	1	1	1	1	1	(435.0783, 388.56)(419.15765, 349.285)(451.14648, 7678.2563)(441.16196, 1332.0599)
Petunidin 3-O-rhamnoside	1	1	1	219419	198210	216352	200760	183225	200725	1	1	1	(452.1524, 438.57)(452.15497, 1770.2)(468.07553, 1120.4135)
Peonidin 3-O-(6''-acetyl-galactoside)	19236800	19945850	17796020	179474	153136	183879	146440	131711	160531	1	1	1	(487.13217, 4160.1567)(545.0966, 3908.2957)(547.325, 855.04333)(549.119, 708.4)(505.15698, 57670.906)(506.15952, 9218.026)(530.13025, 442.49)
Peonidin 3-O-(6''-acetyl-glucoside)	19236800	19945850	17796020	179474	153136	183879	146440	131711	160531	1	1	1	(487.13217, 4160.1567)(545.0966, 3908.2957)(547.325, 855.04333)(549.119, 708.4)(505.15698, 57670.906)(506.15952, 9218.026)(530.13025, 442.49)
Petunidin 3-O-(6''-acetyl-galactoside)	2042900	2271250	1853000	1	1	1	1	1	1	1	1	1	(521.1271, 570.345)(503.1406, 12891.113)(504.14307, 1407.4166)(541.85205, 2598.6467)(542.2007, 2736.82)
Petunidin 3-O-(6''-acetyl-glucoside)	2042900	2271250	1853000	1	1	1	1	1	1	1	1	1	(521.1271, 570.345)(503.1406, 12891.113)(504.14307, 1407.4166)(541.85205, 2598.6467)(542.2007, 2736.82)
Cyanidin 3-O-(6''-succinyl-glucoside)	86121	815380	828720	1	1	1	1	1	1	1	1	1	(531.1216, 5396.7334)(532.1111, 941.5967)(571.024, 450.13333)
Pelargonidin 3-O-(6''-succinyl-glucoside)	757350	926490	905550	1	1	1	1	1	1	1	1	1	(533.1423, 3448.8467)(522.18964, 1469.4)(543.1192, 7716.893)
Malvidin 3-O-(6''-acetyl-galactoside)	24038770	50557500	51619230	1	1	1	1	1	1	108709	97679	113100	(536.1533, 28405.65)(537.1535, 11326.351)(538.15125, 6506.9966)(539.1507, 74.835)(518.14404, 1775.6582)(519.1431, 3234.1533)(520.14215, 1153.1566)(576.10864, 1233.12)(577.1077, 3370.12)(578.1069, 2810.9568)(579.106, 927.8567)(559.11743, 564.128)(560.1157, 439.21)
Malvidin 3-O-(6''-acetyl-glucoside)	24038770	50557500	51619230	1	1	1	1	1	1	108709	97679	113100	(536.1533, 28405.65)(537.1535, 11326.351)(538.15125, 6506.9966)(539.1507, 74.835)(518.14404, 1775.6582)(519.1431, 3234.1533)(520.14215, 1153.1566)(576.10864, 1233.12)(577.1077, 3370.12)(578.1069, 2810.9568)(579.106, 927.8567)(559.11743, 564.128)(560.1157, 439.21)
Pelargonidin 3-O-sambubioside	3537970	3537970	3448160	1	1	1	1	1	1	1	1	1	(553.1392, 949.08)(572.2562, 2026.72)(589.1758, 19549.42)
Pelargonidin 3-O-rutinoside	2765160	2689090	2484290	1	1	1	1	1	1	1	1	1	(561.18066, 1438.8301)(563.19696, 11605.687)(564.1994, 1792.8734)(588.16034, 2042.3799)
Petunidin 3-O-rutinoside	1046800	1083790	15750	1	1	1	1	1	1	1	1	1	(579.1568, 6018.9434)(640.20807, 1626.2233)(619.18463, 1911.1866)
Cyanidin 3-O-(6''-p-coumaroyl-glucoside)	774740	832240	773490	1	1	1	1	1	1	1	1	1	(579.1568, 6520.5234)(640.20807, 1761.7399)(619.18463, 2070.4534)
Delphinidin 3-O-sambubioside	774740	832240	773490	1	1	1	1	1	1	1	1	1	(579.1568, 6520.5234)(640.20807, 1761.7399)(619.18463, 2070.4534)(607.22095, 661.05)
Pigment A	19874380	2169731	34059930	1	1	1	1	1	1	1	1	1	(610.16986, 9747.399)(611.1701, 2575.7666)(612.16797, 549.93335)(628.18036, 5281.8804)(629.1809, 1736.5166)(630.17896, 1050.1533)(633.13495, 420.58334)
Peonidin 3-O-(6''-p-coumaroyl-glucoside)	19874380	2169731	34059930	1	1	1	1	1	1	1	1	1	(610.16986, 9747.399)(611.1701, 2575.7666)(612.16797, 549.93335)(628.18036, 5281.8804)(629.1809, 1736.5166)(630.17896, 1050.1533)(633.13495, 420.58334)
Pelargonidin 3,5-O-diglucoside	1468970	1030250	997950	1	1	1	1	1	1	1	1	1	(612.1681, 2872.185)(633.13495, 2345.6733)(630.17896, 5815.0396)
Pinotin A	1419470	1096450	1109420	1	1	1	1	1	1	1	1	1	(626.20074, 6857.2437)(627.2011, 2118.3967)
Petunidin 3-O-(6''-p-coumaroyl-glucoside)	1419470	1096450	1109420	1	1	1	1	1	1	1	1	1	(626.20074, 6857.2437)(627.2011, 2118.3967)
Delphinidin 3,5-O-diglucoside	6031730	6031730	49972.1	1	1	1	1	1	1	1	1	1	(629.1704, 41830.3)(630.17285, 8171.95)
Delphinidin 3-O-glucosyl-glucoside	6031730	6031730	49972.1	1	1	1	1	1	1	1	1	1	(629.1704, 41830.3)(630.17285, 8171.95)
Cyanidin 3-O-(6''-caffeoyl-glucoside)	7562800	7224500	5959050	1	1	1	1	1	1	1	1	1	(629.1705, 42674.145)(630.1729, 8417.486)
Delphinidin 3-O-(6''-p-coumaroyl-glucoside)	7562800	7224500	5959050	1	1	1	1	1	1	1	1	1	(629.1705, 42674.145)(630.1729, 8417.486)
Malvidin 3-O-(6''-caffeoyl-glucoside)	1	1	1	284284	205397	320669	213767	170408	224436	202089	186251	197107	(655.9975, 827.7736)(658.189, 43411.547)(659.6896, 47530.832)(660.6883, 40562.664)(661.18463, 56444.996)(657.7224, 29767.787)(659.7342, 44493.215)(660.73254, 37313.953)(661.7317, 32228.586)(662.1885, 10994.219)(698.1534, 495.32)(678.5074, 3877.0486)(680.0348, 1316.63)(680.1775, 459.09)
Malvidin 3,5-O-diglucoside	1	1	1	1728857	1566284	1751529	1711595	1626475	1664655	1904547	1850762	1994511	(656.2987, 912.42944)(658.0451, 30705.69)(659.6175, 47892.465)(660.39026, 22909.406)(661.18677, 54079.348)(638.8132, 3186.6877)(639.6979, 2088.7102)(640.2001, 864.065)(656.94714, 2149.6726)(659.1878, 72998.086)(660.18976, 15921.177)(638.61804, 3403.2532)(640.20264, 352.19)(696.1081, 809.9707)(697.1057, 1796.2477)(698.1047, 678.50385)(700.8786, 854.341)(677.16187, 7600.643)(678.1744, 3811.1475)(67…
Malvidin 3-O-(6''-p-coumaroyl-glucoside)	1	1	1	465146	416340	439829	426161	403128	420498	500016	489688	498829	(664.5733, 6432.4395)(665.9064, 2330.8005)(667.3596, 1815.1259)(667.4303, 2391.8726)(668.1794, 1843.6752)
Cyanidin 3-O-(6''-malonyl-3''-glucosyl-glucoside)	1	1	1	992552	867790	1057621	880466	819519	917516	970457	953322	1028928	(697.1612, 1957.515)(698.1602, 575.2122)(685.1798, 363.52)(682.50757, 781.3884)(736.13635, 1009.3762)(720.15106, 5017.499)(706.7468, 694.39594)(707.6201, 1131.8961)(708.1596, 1182.517)
Cyanidin 3-O-glucosyl-rutinoside	1	1	1	1	104347	96703	1	1	1	1	1	1	(762.2536, 1647.04)(739.20465, 1087.92)(759.7517, 1604.7949)(762.2543, 1141.37)(797.1669, 1905.895)(783.1901, 386.34)
Xanthohumol	4054550	3806400	3363500	1	1	1	1	1	1	1	1	1	(339.1049, 399.53)(375.13507, 3303.0752)(376.1383, 404.72)(339.10794, 895.22)(373.67432, 2721.97)(376.1378, 406.5)(393.10645, 22481.553)(394.10916, 2092.1301)(355.16382, 1568.72)(354.1276, 366.535)
Phloretin	1371451	23887840	22965180	853852	1030860	167863	846364	1099211	143978	1	1	1	(274.94138, 13229.079)(276.08624, 827.26666)(256.07593, 52196.543)(257.07797, 3019.7097)(277.0833, 669.20996)(319.05246, 3616.0383)(294.1475, 874.32)(275.11755, 1358.015)(298.63074, 14889.603)(298.87982, 2106.644)(281.06384, 2564.795)(284.09064, 1126.505)
Phloridzin	4394570	4402180	38481	594285	528078	609030	493931	442517	486915	179906	187458	195082	(437.13174, 31294.06)(438.13416, 3857.3801)(423.11597, 1556.6533)(419.13828, 15294.933)(420.1414, 1223.3822)(421.13623, 661.13837)(476.96945, 6613.8066)(478.3154, 782.28876)(479.7736, 16742.281)(461.08453, 8932.543)
3-Hydroxyphloretin 2'-O-glucoside	2406280	2549800	2236800	1	1	1	1	1	1	1	1	1	(457.19528, 1691.8833)(435.11606, 18187.236)(436.11865, 1508.5566)(479.17685, 882.0733)(460.17017, 4091.3633)
Phloretin 2'-O-xylosyl-glucoside	2770290	2770290	2490840	1	1	1	1	1	1	1	1	1	(573.1813, 17842.059)(574.18365, 2899.23)
3-Hydroxyphloretin 2'-O-xylosyl-glucoside	5817130	642011	5698090	1	1	1	1	1	1	1	1	1	(607.18896, 36936.754)(608.19135, 7238.483)(585.27454, 15699.763)(586.27734, 2168.55)(593.1723, 1889.4366)
Dihydroquercetin	1599450	1441880	1324090	409349	381437	365343	452847	420047	412416	335072	337997	347454	(304.05063, 2387.97)(286.74655, 5323.5396)(288.0777, 413.71)(289.0705, 425.075)(290.06995, 116208.58)(291.07178, 4566.375)(287.0752, 4876.6)(288.0781, 261.16)(343.77966, 13103.91)(344.20804, 2467.0244)(347.0294, 585.75006)(325.0344, 5994.8335)(323.05734, 3765.0735)(326.12088, 1262.6)(309.05176, 8377.399)
Dihydromyricetin 3-O-rhamnoside	3801050	4105950	4105950	1	1	1	1	1	1	1	1	1	(448.08533, 25403.184)(449.0879, 2464.9302)(485.18665, 891.01)(495.1497, 370.73)
Hesperetin 3'-sulfate	1	1	1	170825	169712	164168	254592	272020	247810	311115	307822	318814	(387.03067, 734.05)(364.0176, 1006.93555)(369.9035, 2990.2437)(369.00208, 5403.68)(424.9912, 7546.502)(425.9959, 479.41202)(402.99475, 2623.8447)(403.99545, 397.548)(382.07382, 28707.701)(383.07047, 18137.986)(384.0726, 433.42)(409.06387, 2655.5667)(387.02466, 3229.4434)
Naringenin 5-O-glucuronide	1	1	1	238260	210406	235565	219349	195576	211267	1	1	1	(471.0678, 761.86)(477.10223, 10600.643)(435.1128, 2879.055)(493.08286, 1456.6866)(448.0853, 25008.01)(449.0878, 2522.0168)
Naringenin 7-O-glucuronide	1	1	1	238260	210406	235565	219349	195576	211267	1	1	1	(471.0678, 761.86)(477.10223, 10600.643)(435.1128, 2879.055)(493.08286, 1456.6866)(448.0853, 25008.01)(449.0878, 2522.0168)
Naringenin 4'-O-glucuronide	1	1	1	238260	210406	235565	219349	195576	211267	1	1	1	(471.0678, 761.86)(477.10223, 10600.643)(435.1128, 2879.055)(493.08286, 1456.6866)(448.0853, 25008.01)(449.0878, 2522.0168)
Hesperetin	7011450	6939970	6574500	418046	393178	178840	389311	393328	134038	351454	366928	397409	(303.36618, 8335.343)(289.08237, 469.88)(341.03543, 9345.212)(342.0352, 2637.185)(302.1163, 18865.541)(303.1192, 231.67499)(325.06927, 5261.5215)
Homoeriodictyol	7011450	6939970	6574500	418046	393178	178840	389311	393328	134038	351454	366928	397409	(303.36618, 8335.343)(289.08237, 469.88)(341.03543, 9345.212)(342.0352, 2637.185)(302.1163, 18865.541)(303.1192, 231.67499)(325.06927, 5261.5215)
Neohesperidin	11929290	11688020	18149480	1	1	1	1	1	1	1	1	1	(628.18024, 5174.937)(629.1809, 1545.25)(610.16986, 9532.434)(611.1701, 2330.6602)(612.16797, 517.9766)(633.13495, 366.97668)
Hesperidin	11929290	11688020	18149480	1	1	1	1	1	1	1	1	1	(628.18024, 5174.937)(629.1809, 1545.25)(610.16986, 9532.434)(611.1701, 2330.6602)(612.16797, 517.9766)(633.13495, 366.97668)
Isosakuranetin	1963320	1553220	2296180	1	1	1	1	1	1	1	1	1	(287.077, 6967.2266)(288.07782, 412.60666)(289.071, 408.4733)(290.0699, 111148.16)(291.0718, 4485.47)(273.07446, 415.49)(325.0344, 6795.4272)(309.05176, 9498.06)(304.14368, 80397.305)(305.1459, 6519.3633)(286.1326, 3885.2966)
Naringin	2769470	2834270	2547240	1	1	1	1	1	1	1	1	1	(563.19696, 14805.82)(564.1994, 2286.6833)(588.1601, 436.3633)
Pinocembrin	1371451	653071	2123540	1	1	1	1	1	1	1	1	1	(281.0638, 1953.08)(284.0906, 2703.33)(243.0916, 4322.125)(244.0867, 2593.66)(274.77725, 3202.1433)(301.042, 297.32)(259.0748, 2107.44)(261.7028, 12253.359)(256.076, 67224.19)(257.078, 4983.76)
Sakuranetin	1963320	1553220	2296180	1	1	1	1	1	1	1	1	1	(287.077, 6967.2266)(288.07782, 412.60666)(289.071, 408.4733)(290.0699, 111148.16)(291.0718, 4485.47)(273.07446, 415.49)(325.0344, 6795.4272)(309.05176, 9498.06)(304.14368, 80397.305)(305.1459, 6519.3633)(286.1326, 3885.2966)
8-Prenylnaringenin	4600040	4563760	422481	421267	401536	1	431823	398122	446271	1	1	1	(322.12622, 1794.3267)(323.12015, 1484.39)(361.08478, 300.2125)(366.64386, 2345.475)(379.09064, 10813.276)(341.1306, 15284.22)(342.1335, 1880.78)(345.11948, 7075.014)(341.1313, 16240.93)(342.1334, 2032.04)
6-Prenylnaringenin	4600040	4563760	422481	421267	401536	1	431823	398122	446271	1	1	1	(322.12622, 1794.3267)(323.12015, 1484.39)(361.08478, 300.2125)(366.64386, 2345.475)(379.09064, 10813.276)(341.1306, 15284.22)(342.1335, 1880.78)(345.11948, 7075.014)(341.1313, 16240.93)(342.1334, 2032.04)
Isoxanthohumol	4054550	3806400	3363500	1	1	1	1	1	1	1	1	1	(339.1049, 399.53)(375.13507, 3303.0752)(376.1383, 404.72)(339.10794, 895.22)(373.67432, 2721.97)(376.1378, 406.5)(393.10645, 22481.553)(394.10916, 2092.1301)(355.16382, 1568.72)(354.1276, 366.535)
6-Geranylnaringenin	1388940	1446000	1310430	295598	391366	1	299305	402208	1	1	1	1	(391.18378, 19398.307)(392.18726, 3432.3325)(411.18884, 3141.2532)(414.22324, 628.54)(431.17822, 8769.74)(426.2227, 611.27)
Naringenin 7-O-glucoside	2406280	2549800	2549800	1	1	1	1	1	1	1	1	1	(435.11606, 18797.273)(436.1187, 1752.8999)(457.19507, 1240.575)(460.17017, 3571.1948)(441.16235, 12813.914)
Naringin 4'-O-glucoside	2406280	2549800	2549800	1	1	1	1	1	1	1	1	1	(435.11606, 18797.273)(436.1187, 1752.8999)(457.19507, 1240.575)(460.17017, 3571.1948)(441.16235, 12813.914)
Narirutin	2769470	2834270	2547240	1	1	1	1	1	1	1	1	1	(563.19696, 14805.82)(564.1994, 2286.6833)(588.1601, 436.3633)
Eriocitrin	1046800	1083790	15750	1	1	1	1	1	1	1	1	1	(579.1568, 6018.9434)(640.20807, 1626.2233)(619.18463, 1911.1866)(607.22095, 610.2)
Neoeriocitrin	1046800	1083790	15750	1	1	1	1	1	1	1	1	1	(579.1568, 6018.9434)(640.20807, 1626.2233)(619.18463, 1911.1866)(607.22095, 610.2)
Poncirin	1	1	1	646977	589597	659154	577212	544011	602975	263974	263391	285002	(595.20435, 5222.5903)(597.3049, 1051.4739)(598.5482, 423.07666)(599.21326, 544.35)(595.20825, 6284.474)(577.2065, 2193.3123)(578.2069, 379.36)(617.2577, 11146.488)(618.20044, 2033.5745)
Didymin	1	1	1	646977	589597	659154	577212	544011	602975	263974	263391	285002	(595.20435, 5222.5903)(597.3049, 1051.4739)(598.5482, 423.07666)(599.21326, 544.35)(595.20825, 6284.474)(577.2065, 2193.3123)(578.2069, 379.36)(617.2577, 11146.488)(618.20044, 2033.5745)
Naringin 6'-malonate	1208180	1194780	1194780	221181	179742	210708	186236	171085	213775	372819	336119	374675	(666.46277, 1348.1173)(668.17737, 2038.93)(671.609, 4873.728)(672.2033, 2470.4502)(650.7877, 837.672)(653.1695, 2372.8477)(667.184, 3359.4502)(668.182, 2547.3438)(669.2073, 1199.84)(649.5517, 2612.1323)(651.257, 1193.9901)(706.7468, 779.87646)(707.7301, 1235.7565)(708.38184, 1177.0667)(709.161, 459.486)(666.22925, 6562.37)(689.1688, 2642.4126)(690.16815, 1743.0465)(691.1701, 477.72)(674.76624, 73…
Scutellarein	1133180	922700	944860	1	1	1	1	1	1	1	1	1	(273.07446, 466.27002)(309.05176, 10546.384)(304.05063, 2977.9268)(325.0344, 7545.1836)(292.06714, 1406.2601)(287.077, 7973.65)(288.0777, 458.48)(289.0707, 438.52)(290.0699, 123803.78)(291.0717, 4845.69)
Luteolin	1133180	922700	944860	1	1	1	1	1	1	1	1	1	(273.07446, 466.27002)(309.05176, 10546.384)(304.05063, 2977.9268)(325.0344, 7545.1836)(292.06714, 1406.2601)(287.077, 7973.65)(288.0777, 458.48)(289.0707, 438.52)(290.0699, 123803.78)(291.0717, 4845.69)
6-Hydroxyluteolin	8459530	8195720	7911520	1	1	1	1	1	1	92020	88141	88141	(287.077, 7725.6367)(288.07782, 458.39)(289.071, 452.93665)(290.06998, 119781.24)(341.41287, 4983.012)(343.01538, 528.385)(322.948, 1275.1833)(323.05734, 4712.5034)(303.05466, 51659.363)(304.05063, 2977.9268)(325.0344, 7545.1836)(309.05176, 10546.384)
Geraldone	7011450	6939970	6574500	1	1	1	1	1	1	1	1	1	(289.08237, 469.88)(304.98804, 7313.9766)(302.1163, 18865.541)(303.1192, 231.67499)(284.12686, 1002.10333)(289.01587, 3456.9434)
Cirsimaritin	2613070	2613070	2460220	607159	667065	153644	578762	694126	906585	1	1	1	(297.0662, 21406.3)(298.0699, 1456.095)(317.0967, 10247.19)(318.0998, 460.59)(299.5922, 26607.6)(298.0714, 1400.875)(341.0374, 2203.274)(332.12616, 18533.814)(333.1289, 996.29504)(319.0524, 4085.448)
Jaceosidin	1797380	1737900	167661	1	1	1	1	1	1	1	1	1	(317.1128, 1543.1)(353.0768, 10280.058)(353.1259, 3012.5466)
Hispidulin	1	1	1	1	1	1	417867	1	1	1	1	1	(339.0344, 20218.13)(340.0357, 346.33)
Tetramethylscutellarein	121554830	125928030	137051230	2655449	2444591	2710176	2462771	2315333	2485707	2687512	2700948	2839167	(342.11578, 22733.857)(325.10513, 23773.877)(326.10797, 583.16)(343.11102, 75450.73)(344.11368, 7104.4277)(381.07117, 275783.1)(382.07382, 25133.318)(383.07047, 15637.616)(384.0726, 369.12332)(363.05966, 804.35333)(360.14197, 101464.75)(361.1443, 8200.51)(342.1307, 4033.673)(368.1122, 40083.594)(366.09998, 12856.23)(367.10092, 840.9733)(351.05966, 1601.3531)
Gardenin B	200371	2196120	1904950	6148963	5855995	6229131	5766329	5549149	5782053	6231315	6005128	6208597	(343.10974, 86120.76)(344.11243, 7206.1)(360.15674, 2336.5867)(342.0287, 170988.64)(343.0306, 22035.53)(344.95337, 6647.2466)(345.1209, 8007.75)(399.41162, 92244.97)(400.41428, 8006.4316)(401.40906, 57474.805)(402.07816, 5248.961)(403.07407, 11375.017)(376.1379, 2784.3035)(358.12817, 9019.606)(381.8579, 953.3267)
Cirsilineol	1177270	111591	1110940	174676	189621	174842	180093	188609	182687	191517	184692	195745	(345.10727, 7808.237)(347.12244, 1873.8334)(327.6451, 7943.5103)(329.55743, 5844.953)(331.08398, 449.6812)(327.0922, 8446.811)(353.07693, 10559.163)
Eupatorin	1177270	111591	1110940	174676	189621	174842	180093	188609	182687	191517	184692	195745	(345.10727, 7808.237)(347.12244, 1873.8334)(327.6451, 7943.5103)(329.55743, 5844.953)(331.08398, 449.6812)(327.0922, 8446.811)(353.07693, 10559.163)
Pebrellin	1177270	111591	1110940	174676	189621	174842	180093	188609	182687	191517	184692	195745	(345.10727, 7808.237)(347.12244, 1873.8334)(327.6451, 7943.5103)(329.55743, 5844.953)(331.08398, 449.6812)(327.0922, 8446.811)(353.07693, 10559.163)
Sinensetin	21813450	21161770	20671730	700641	605828	695838	392759	373714	397678	672864	663383	688182	(373.1743, 302.57)(355.12796, 10512.67)(411.093, 2870.8367)(393.39746, 7990.0176)(390.16684, 20226.273)(391.16956, 1835.4501)(372.1766, 303.86)(395.1227, 83256.164)(396.1252, 9350.851)(397.13306, 1545.0967)(377.66684, 16479.666)(378.09854, 353.705)
Tangeretin	21813450	21161770	20671730	700641	605828	695838	392759	373714	397678	672864	663383	688182	(373.1743, 302.57)(355.12796, 10512.67)(411.093, 2870.8367)(393.39746, 7990.0176)(390.16684, 20226.273)(391.16956, 1835.4501)(372.1766, 303.86)(395.1227, 83256.164)(396.1252, 9350.851)(397.13306, 1545.0967)(377.66684, 16479.666)(378.09854, 353.705)
5,6-Dihydroxy-7,8,3',4'-tetramethoxyflavone	936640	1012070	881730	1122406	1073058	1064388	1073456	1064926	1041687	803791	769322	820731	(375.12643, 4425.6074)(375.13522, 13051.766)(376.13794, 1101.6833)(357.0938, 25306.545)(358.09805, 1878.8833)(415.0543, 9867.136)(416.0578, 319.47)(395.43646, 5120.8076)(397.1006, 892.07)(380.23242, 4243.532)(383.0953, 372.71857)
Nobiletin	3637700	3491300	2979800	3422377	3399893	3568229	3256421	3048736	3001395	1	1	1	(385.1379, 24935.936)(386.14062, 1865.2367)(423.09195, 128289.73)(424.095, 15306.292)(425.08997, 12853.937)(426.09268, 562.76495)(427.12637, 24196.783)(428.129, 3050.4766)
Apigenin 6-C-glucoside	1	1	1	257357	279460	1	1233393	1174621	1	1	1	1	(417.76804, 277499.34)(415.1068, 3051.95)(459.076, 2508.69)(437.08145, 32038.71)(438.07446, 6306.185)
Apigenin 7-O-glucoside	1095170	996980	911950	1	584535	1	881887	862995	813696	1	1	1	(420.14224, 2114.695)(421.1367, 561.9625)(403.14597, 3987.3933)(463.167, 380.64)(438.1293, 773.45)(420.1455, 2373.48)
Chrysoeriol 7-O-glucoside	1826030	1493290	1382900	1	1	1	1	1	1	1	1	1	(445.10898, 3500.9065)(485.10068, 5572.4966)(463.11917, 2486.1868)
Apigenin 7-O-glucuronide	2354661	24689660	22809380	231628	213285	239147	224108	200098	215808	1	1	1	(447.08273, 150394.27)(448.0853, 23340.81)(449.0878, 2353.8801)(485.0567, 1971.8767)(469.0697, 11068.155)(470.0723, 559.09753)
6-Hydroxyluteolin 7-O-rhamnoside	3801050	4105950	3803040	238260	210406	235565	219349	195576	211267	1	1	1	(471.0678, 761.86)(477.10223, 10600.643)(435.1128, 2879.055)(493.08286, 1456.6866)(448.0853, 25008.01)(449.0878, 2522.0168)
Luteolin 7-O-glucoside	3801050	4105950	3803040	238260	210406	235565	219349	195576	211267	1	1	1	(471.0678, 761.86)(477.10223, 10600.643)(435.1128, 2879.055)(493.08286, 1456.6866)(448.0853, 25008.01)(449.0878, 2522.0168)
Luteolin 6-C-glucoside	3801050	4105950	3803040	238260	210406	235565	219349	195576	211267	1	1	1	(471.0678, 761.86)(477.10223, 10600.643)(435.1128, 2879.055)(493.08286, 1456.6866)(448.0853, 25008.01)(449.0878, 2522.0168)
Luteolin 7-O-glucuronide	1428700	1355050	1343830	420900	390369	445414	418796	390180	413025	1	1	1	(485.05743, 1799.2001)(445.07584, 10719.649)(481.06836, 2050.93)(483.11255, 1543.1167)(484.0989, 398.02)(463.08154, 5493.3013)(469.06705, 10388.187)(469.21707, 1069.3871)(471.0747, 1726.03)
Chrysoeriol 7-O-(6''-malonyl-glucoside)	860490	81511	831180	1	1	1	1	1	1	1	1	1	(548.12585, 2994.6)(549.1251, 1709.61)(549.1251, 2289.44)(533.5264, 4067.382)(532.1111, 1020.0634)(588.1002, 716.63)(573.0582, 821.876)(577.1084, 3415.255)(559.1179, 734.12)
Rhoifolin	1549480	1664490	1546990	1	1	1	1	1	1	1	1	1	(607.22095, 661.05)(619.18463, 2070.4534)(589.175, 7998.904)(579.157, 6356.3)
Isorhoifolin	1549480	1664490	1546990	1	1	1	1	1	1	1	1	1	(607.22095, 661.05)(619.18463, 2070.4534)(589.175, 7998.904)(579.157, 6356.3)
Neodiosmin	1871400	217031	1838920	1	1	1	1	1	1	1	1	1	(608.19135, 7825.36)(593.1723, 2042.8066)
Diosmin	1871400	217031	1838920	1	1	1	1	1	1	1	1	1	(608.19135, 7825.36)(593.1723, 2042.8066)
Luteolin 7-O-(2-apiosyl-6-malonyl)-glucoside	1	1	1	131042	1	115086	1	1	1	1	1	1	(653.16785, 2357.145)(655.167, 445.58002)
Chrysoeriol 7-O-(6''-malonyl-apiosyl-glucoside)	1	1	1	739060	677973	735326	742500	703906	720065	882031	864412	916291	(682.2925, 792.6865)(667.3798, 2084.9958)(668.17676, 1902.7274)(685.04034, 561.7267)(686.6747, 828.405)(667.56824, 2508.4482)(668.17993, 1978.0349)(723.6456, 3211.0654)(725.4515, 713.857)(726.1439, 621.68)(706.7468, 686.1835)(707.7301, 1060.5907)(708.38184, 994.5844)(709.161, 382.87598)(689.6387, 1707.2794)(690.16626, 1467.1237)(690.6627, 810.86)
Rhoifolin 4'-O-glucoside	1	1	1	92503	102126	1	1	114290	99152	1	1	1	(722.191, 900.61)(747.24097, 1008.2675)(783.19745, 465.81)(769.24365, 1169.8201)
cis-4-Hydroxyequol	1	1	1	1	1	1	269552	263177	248274	1	1	1	(241.0746, 17505.637)(243.08516, 6690.2466)(244.0896, 1767.27)(245.0883, 1384.6832)(279.04013, 5630.1167)(282.08078, 13549.599)(283.08063, 1956.9166)(286.1326, 4076.4568)(277.1327, 4901.967)(298.05722, 2416.2334)(303.05466, 49003.793)(259.1228, 2141.685)
3',4',7-Trihydroxyisoflavan	1	1	1	1	1	1	269552	263177	248274	1	1	1	(241.0746, 17505.637)(243.08516, 6690.2466)(244.0896, 1767.27)(245.0883, 1384.6832)(279.04013, 5630.1167)(282.08078, 13549.599)(283.08063, 1956.9166)(286.1326, 4076.4568)(277.1327, 4901.967)(298.05722, 2416.2334)(303.05466, 49003.793)(259.1228, 2141.685)
O-Desmethylangolensin	1	1	1	1	1	1	269552	263177	248274	1	1	1	(241.0746, 17505.637)(243.08516, 6690.2466)(244.0896, 1767.27)(245.0883, 1384.6832)(279.04013, 5630.1167)(282.08078, 13549.599)(283.08063, 1956.9166)(286.1326, 4076.4568)(277.1327, 4901.967)(298.05722, 2416.2334)(303.05466, 49003.793)(259.1228, 2141.685)
6'-Hydroxy-O-desmethylangolensin	1	1	1	853852	1030860	167863	846364	1099211	143978	1	1	1	(274.94138, 13229.079)(276.08624, 827.26666)(256.07593, 52196.543)(257.07797, 3019.7097)(277.0833, 669.20996)(319.05246, 3616.0383)(294.1475, 874.32)(275.11755, 1358.015)(298.63074, 14889.603)(298.87982, 2106.644)(281.06384, 2564.795)(284.09064, 1126.505)
3'-Hydroxy-O-desmethylangolensin	1	1	1	853852	1030860	167863	846364	1099211	143978	1	1	1	(274.94138, 13229.079)(276.08624, 827.26666)(256.07593, 52196.543)(257.07797, 3019.7097)(277.0833, 669.20996)(319.05246, 3616.0383)(294.1475, 874.32)(275.11755, 1358.015)(298.63074, 14889.603)(298.87982, 2106.644)(281.06384, 2564.795)(284.09064, 1126.505)
5'-Hydroxy-O-desmethylangolensin	1	1	1	853852	1030860	167863	846364	1099211	143978	1	1	1	(274.94138, 13229.079)(276.08624, 827.26666)(256.07593, 52196.543)(257.07797, 3019.7097)(277.0833, 669.20996)(319.05246, 3616.0383)(294.1475, 874.32)(275.11755, 1358.015)(298.63074, 14889.603)(298.87982, 2106.644)(281.06384, 2564.795)(284.09064, 1126.505)
Sativanone	1	1	1	2195192	2096854	2283855	2103585	2033602	2129439	1	1	1	(282.08078, 13927.417)(283.08063, 2011.1533)(303.1188, 1955.2422)(342.09555, 4407.5503)(322.0269, 1900.4066)(323.05734, 4586.737)(325.0344, 7346.3833)(318.1575, 469.32)(304.14368, 88342.72)(305.1459, 7048.0503)(323.09225, 1579.299)(309.05176, 10268.29)
5,7,8,3',4'-Pentahydroxyisoflavone	1	1	1	1	1	1	1	1	1	92020	88141	88141	(287.077, 7725.6367)(288.07782, 458.39)(289.071, 452.93665)(290.06998, 119781.24)(341.41287, 4983.012)(343.01538, 528.385)(322.948, 1275.1833)(323.05734, 4712.5034)(303.05466, 51659.363)(304.05063, 2977.9268)(325.0344, 7545.1836)(309.05176, 10546.384)
5,6,7,3',4'-Pentahydroxyisoflavone	1	1	1	1	1	1	1	1	1	92020	88141	88141	(287.077, 7725.6367)(288.07782, 458.39)(289.071, 452.93665)(290.06998, 119781.24)(341.41287, 4983.012)(343.01538, 528.385)(322.948, 1275.1833)(323.05734, 4712.5034)(303.05466, 51659.363)(304.05063, 2977.9268)(325.0344, 7545.1836)(309.05176, 10546.384)
2',7-Dihydroxy-4',5'-dimethoxyisoflavone	1	1	1	607159	667065	153644	578762	694126	906585	1	1	1	(297.0662, 21406.3)(298.0699, 1456.095)(317.0967, 10247.19)(318.0998, 460.59)(299.5922, 26607.6)(298.0714, 1400.875)(341.0374, 2203.274)(332.12616, 18533.814)(333.1289, 996.29504)(319.0524, 4085.448)
Irisolidone	1	1	1	607159	667065	153644	578762	694126	906585	1	1	1	(297.0662, 21406.3)(298.0699, 1456.095)(317.0967, 10247.19)(318.0998, 460.59)(299.5922, 26607.6)(298.0714, 1400.875)(341.0374, 2203.274)(332.12616, 18533.814)(333.1289, 996.29504)(319.0524, 4085.448)
4'-Methoxy-2',3,7-trihydroxyisoflavanone	1	1	1	418046	393178	178840	389311	393328	134038	351454	366928	397409	(303.36618, 8335.343)(289.08237, 469.88)(341.03543, 9345.212)(342.0352, 2637.185)(302.1163, 18865.541)(303.1192, 231.67499)(325.06927, 5261.5215)
3'-O-Methylviolanone	1	1	1	1	1	1	198689	192772	209454	272568	278831	308890	(335.0852, 4279.73)(315.31848, 12877.486)(316.10178, 3081.9531)(318.1575, 508.43)(351.06314, 31196.959)(352.0587, 2407.1565)(335.09583, 9260.425)
Violanone	1	1	1	260970	267309	276729	223508	226867	238024	1	1	1	(340.43552, 691.9467)(299.0846, 14864.81)(300.0873, 789.51)(316.10065, 3883.7878)(317.09592, 8421.443)(318.09885, 449.64)
Tectorigenin 7-sulfate	1	1	1	191606	164338	99744	123655	114135	130239	315546	319477	351653	(383.0131, 647.9)(385.83533, 2818.3867)(363.01123, 36263.58)(364.01697, 1227.6357)(419.4188, 4742.9863)(422.72632, 2838.3826)(424.48544, 4464.4927)(424.9908, 8573.55)(400.98077, 558.71796)(399.0709, 621.7166)(401.0282, 4406.4233)(380.09824, 3903.3066)(407.67606, 4053.8906)(409.00516, 3500.962)
Tectorigenin 4'-sulfate	1	1	1	191606	164338	99744	123655	114135	130239	315546	319477	351653	(383.0131, 647.9)(385.83533, 2818.3867)(363.01123, 36263.58)(364.01697, 1227.6357)(419.4188, 4742.9863)(422.72632, 2838.3826)(424.48544, 4464.4927)(424.9908, 8573.55)(400.98077, 558.71796)(399.0709, 621.7166)(401.0282, 4406.4233)(380.09824, 3903.3066)(407.67606, 4053.8906)(409.00516, 3500.962)
Dihydrodaidzein 7-O-glucuronide	1	1	1	257357	279460	279460	1233393	1174621	1174621	1	1	1	(417.76804, 277499.34)(415.1068, 3051.95)(459.076, 2508.69)(437.08145, 32038.71)(438.07446, 6306.185)
Equol 4'-O-glucuronide	1	1	1	1	1	1	493931	442517	486915	179906	187458	195082	(418.8879, 17919.703)(420.14148, 1662.5363)(421.1367, 570.185)(403.14694, 3615.73)(419.14038, 7201.605)(420.1437, 325.976)(403.1205, 20313.105)(404.12228, 2635.1067)(461.23358, 7308.0283)(439.06747, 17960.717)(440.07065, 1183.435)(441.0668, 1741.02)(419.1427, 29125.67)(420.1454, 2431.92)(423.7612, 44766.2)(424.09564, 8243.54)(425.09064, 6396.3447)
Daidzein 7-O-glucuronide	1	1	1	1145878	1142506	1245459	1217864	1154832	1203149	101066	96129	103976	(435.1154, 1028.23)(435.11646, 939.842)(457.0463, 61393.12)(449.16733, 2907.63)(450.8209, 1405.1967)(451.146, 3290.32)(430.12405, 5977.94)(435.07013, 30696.033)(436.0756, 5729.6616)
Puerarin	1	1	1	11429675	11163889	11915591	10978011	10106531	10255151	1	1	1	(437.06985, 55863.11)(438.0731, 6558.2134)(421.0947, 414865.0)(422.09756, 51042.8)
Genistein 5-O-glucuronide	1	1	1	231628	213285	239147	224108	200098	215808	1	1	1	(447.08273, 150394.27)(448.0853, 23340.81)(449.0878, 2353.8801)(485.0567, 1971.8767)(469.0697, 11068.155)(470.0723, 559.09753)
Genistein 7-O-glucuronide	1	1	1	231628	213285	239147	224108	200098	215808	1	1	1	(447.08273, 150394.27)(448.0853, 23340.81)(449.0878, 2353.8801)(485.0567, 1971.8767)(469.0697, 11068.155)(470.0723, 559.09753)
Genistein 4'-O-glucuronide	1	1	1	231628	213285	239147	224108	200098	215808	1	1	1	(447.08273, 150394.27)(448.0853, 23340.81)(449.0878, 2353.8801)(485.0567, 1971.8767)(469.0697, 11068.155)(470.0723, 559.09753)
Daidzein 4'-O-glucuronide	1	1	1	1145878	1142506	1245459	1217864	1154832	1203149	1	1	1	(449.16733, 2907.63)(450.8209, 1405.1967)(451.146, 3290.32)(430.12405, 5977.94)(435.0737, 42060.46)(436.0756, 5729.6616)
Formononetin 7-O-glucuronide	1	1	1	357936	321724	221488	433163	409782	422900	1	1	1	(483.06592, 6055.644)(467.7383, 13220.266)(469.16348, 3536.5764)(469.9268, 7182.8936)(470.32083, 598.96)(471.07108, 1682.8232)
Glycitein 7-O-glucuronide	1	1	1	1	1	1	383205	361990	353622	1	1	1	(483.0668, 4839.21)(485.05746, 1735.7167)(467.07376, 11872.86)(468.07678, 817.94)
Glycitein 4'-O-glucuronide	1	1	1	1	1	1	383205	361990	353622	1	1	1	(483.0668, 4839.21)(485.05746, 1735.7167)(467.07376, 11872.86)(468.07678, 817.94)
Dihydrodaidzein	2710340	65307.1	2123540	1	1	1	1	1	1	1	1	1	(242.0964, 7981.79)(281.0638, 1953.08)(284.0906, 2703.33)(243.0916, 4322.125)(244.0867, 2593.66)(256.07578, 21280.951)(274.09653, 4991.93)(259.07477, 2101.18)(261.03098, 22442.94)
2-Dehydro-O-desmethylangolensin	2710340	65307.1	2123540	1	1	1	1	1	1	1	1	1	(242.0964, 7981.79)(281.0638, 1953.08)(284.0906, 2703.33)(243.0916, 4322.125)(244.0867, 2593.66)(256.07578, 21280.951)(274.09653, 4991.93)(259.07477, 2101.18)(261.03098, 22442.94)
Glycitein	7011450	6939970	6574500	1	1	1	1	1	1	1	1	1	(289.08237, 469.88)(304.98804, 7313.9766)(302.1163, 18865.541)(303.1192, 231.67499)(284.12686, 1002.10333)(289.01587, 3456.9434)
Biochanin A	7011450	6939970	6574500	1	1	1	1	1	1	1	1	1	(289.08237, 469.88)(304.98804, 7313.9766)(302.1163, 18865.541)(303.1192, 231.67499)(284.12686, 1002.10333)(289.01587, 3456.9434)
Daidzin	1	1	1	11429675	11163889	11915591	10978011	10106531	10255151	1	1	1	(437.06985, 55863.11)(438.0731, 6558.2134)(421.0947, 414865.0)(422.09756, 51042.8)
Glycitin	1	1	1	323624	292108	323856	312462	286352	294907	1	1	1	(452.15332, 1675.96)(467.0725, 17280.012)(468.0754, 1008.0086)
Genistin	1	1	1	257357	279460	1	1233393	1174621	1	1	1	1	(417.76804, 277499.34)(415.1068, 3051.95)(459.076, 2508.69)(437.08145, 32038.71)(438.07446, 6306.185)
6''-O-Acetyldaidzin	1093930	1093930	1028520	1	1	1	1	1	1	1	1	1	(445.151, 8788.404)(476.17065, 10454.686)
6''-O-Acetylglycitin	1774450	1670130	1564360	1	1	1	1	1	1	1	1	1	(475.1659, 33801.656)(476.15628, 8224.87)(527.1448, 2077.1067)(490.1644, 9315.077)(515.0786, 1743.0133)
6''-O-Malonylglycitin	763760	932870	912050	1	1	1	1	1	1	1	1	1	(533.1423, 3448.8467)(543.1192, 7716.893)
6''-O-Malonylgenistin	16189640	17574340	12914860	1	1	1	1	1	1	1	1	1	(536.15356, 43478.668)(537.15375, 17333.826)
(-)-Epigallocatechin	1602850	139711	139711	1	1	1	168783	148722	141073	115393	116113	121275	(289.0848, 8278.5)(345.83304, 7133.6343)(331.65436, 2507.6553)(333.0369, 959.97)(325.1051, 26680.74)(326.1079, 697.79004)(307.0942, 294.72498)
4'-O-Methylepigallocatechin	1	1	1	418046	393178	178840	389311	393328	134038	351454	366928	397409	(323.9633, 3396.2688)(303.08447, 9700.738)(341.03543, 9345.212)(342.0352, 2637.185)(339.10977, 559.3167)(343.08157, 3273.29)(325.06927, 5261.5215)
4''-O-Methylepigallocatechin 3-O-gallate	1	1	1	251075	237167	247429	1	1	1	1	1	1	(477.10126, 11870.359)(478.10422, 1019.35333)(479.09872, 3695.2798)
4'-O-Methyl-(-)-epigallocatechin 3'-O-glucuronide	1	1	1	210310	189741	200019	176725	159557	169120	1	1	1	(501.14835, 711.3033)(478.10532, 796.10333)(500.81662, 469.18002)(501.1508, 997.83)(535.0688, 6530.19)
4'-O-Methyl-(-)-epigallocatechin 7-O-glucuronide	1	1	1	210310	189741	200019	176725	159557	169120	1	1	1	(501.14835, 711.3033)(478.10532, 796.10333)(500.81662, 469.18002)(501.1508, 997.83)(535.0688, 6530.19)
Epigallocatechin 3-O-gallate-7-O-glucoside-4''-O-glucuronide	1	1	1	106292	124098	100655	96517	124004	108870	1	1	1	(797.168, 1757.0575)(779.1484, 1100.82)(783.1901, 418.53)(797.1694, 1342.55)(783.19745, 465.81)(819.1057, 449.72998)(801.1372, 3592.9514)
(+)-Catechin	15815990	152604	16248820	1	1	1	1	1	1	1	1	1	(273.07446, 466.27002)(314.03854, 883.0234)(317.725, 461.47336)(318.0525, 452.9)(334.37125, 746.5)(335.06525, 1528.06)(298.05722, 2552.9236)(290.0699, 123803.78)(291.0717, 4845.69)(292.0672, 1512.51)
(-)-Epicatechin	15815990	152604	16248820	1	1	1	1	1	1	1	1	1	(273.07446, 466.27002)(314.03854, 883.0234)(317.725, 461.47336)(318.0525, 452.9)(334.37125, 746.5)(335.06525, 1528.06)(298.05722, 2552.9236)(290.0699, 123803.78)(291.0717, 4845.69)(292.0672, 1512.51)
(-)-Epigallocatechin 3-O-gallate	2684670	2520870	2611480	1	1	1	1	1	1	1	1	1	(445.07584, 11306.203)(481.0681, 2054.08)(497.0464, 18456.236)(498.0488, 795.18)
(-)-Epicatechin 3-O-gallate	2354661	24689660	22809380	156861	128448	144474	143863	127626	126665	1	1	1	(447.08273, 150394.27)(448.0853, 23340.81)(425.0892, 16581.613)(426.0925, 737.57666)(425.09314, 7735.229)(483.06522, 6637.944)(485.056, 1980.5016)(463.0402, 372.6)(442.1652, 719.5367)(467.07272, 16147.14)(468.07553, 983.6784)
Theaflavin	1	1	1	92075	1	1	1	1	86210	117706	103562	121771	(565.2835, 821.9483)(566.11633, 2924.0625)(547.12506, 1026.155)(548.1249, 2583.3738)(549.12366, 1675.7875)(548.122, 923.48004)(549.1197, 516.49)(605.5853, 849.90704)(606.42163, 1740.3888)(607.3384, 1733.4237)(608.0888, 824.12805)(588.22375, 550.0638)(589.09875, 557.68604)(572.12573, 655.5267)
Procyanidin dimer B2	1549480	1664490	1546990	1	1	1	1	1	1	1	1	1	(607.22095, 661.05)(619.18463, 2070.4534)(589.175, 7998.904)(579.157, 6356.3)
Procyanidin dimer B1	1549480	1664490	1546990	1	1	1	1	1	1	1	1	1	(607.22095, 661.05)(619.18463, 2070.4534)(589.175, 7998.904)(579.157, 6356.3)
Procyanidin dimer B4	1549480	1664490	1546990	1	1	1	1	1	1	1	1	1	(607.22095, 661.05)(619.18463, 2070.4534)(589.175, 7998.904)(579.157, 6356.3)
Procyanidin dimer B3	1549480	1664490	1546990	1	1	1	1	1	1	1	1	1	(607.22095, 661.05)(619.18463, 2070.4534)(589.175, 7998.904)(579.157, 6356.3)
(+)-Gallocatechin	1602850	139711	139711	1	1	1	168783	148722	141073	115393	116113	121275	(289.0848, 8278.5)(345.83304, 7133.6343)(331.65436, 2507.6553)(333.0369, 959.97)(325.1051, 26680.74)(326.1079, 697.79004)(307.0942, 294.72498)
(+)-Gallocatechin 3-O-gallate	2684670	2520870	2611480	1	1	1	1	1	1	1	1	1	(445.07584, 11306.203)(481.0681, 2054.08)(497.0464, 18456.236)(498.0488, 795.18)
(+)-Catechin 3-O-gallate	2354661	24689660	22809380	156861	128448	144474	143863	127626	126665	1	1	1	(447.08273, 150394.27)(448.0853, 23340.81)(425.0892, 16581.613)(426.0925, 737.57666)(425.09314, 7735.229)(483.06522, 6637.944)(485.056, 1980.5016)(463.0402, 372.6)(442.1652, 719.5367)(467.07272, 16147.14)(468.07553, 983.6784)
(+)-Catechin 3-O-glucose	2406280	2549800	2236800	1	1	1	1	1	1	1	1	1	(457.19528, 1691.8833)(435.11606, 18187.236)(436.11865, 1508.5566)(479.17685, 882.0733)(460.17017, 4091.3633)
Procyanidin dimer B5	1549480	1664490	1546990	1	1	1	1	1	1	1	1	1	(607.22095, 661.05)(619.18463, 2070.4534)(589.175, 7998.904)(579.157, 6356.3)
Procyanidin dimer B7	1549480	1664490	1546990	1	1	1	1	1	1	1	1	1	(607.22095, 661.05)(619.18463, 2070.4534)(589.175, 7998.904)(579.157, 6356.3)
Prodelphinidin dimer B3	6298050	6031730	49972.1	1	1	1	1	1	1	1	1	1	(629.1705, 42674.145)(630.1729, 8417.486)
(-)-Epicatechin-(2a-7)(4a-8)-epicatechin 3-O-galactoside	4414550	4738750	4267990	317126	260218	322487	197920	168409	211575	167855	148908	173530	(688.31537, 5288.185)(690.19257, 5896.983)(689.5051, 2791.2258)(690.16833, 1865.272)(691.1701, 506.32333)(745.9832, 1203.8623)(747.1377, 2001.8301)(748.1367, 1540.49)(729.85297, 1186.9894)(729.176, 3191.666)(730.1716, 986.08124)
Theaflavin 3-O-gallate	1	1	1	701080	620934	719822	676987	663321	684668	828476	815568	891293	(717.1517, 24054.805)(718.1532, 5982.765)(719.1492, 26475.506)(720.15106, 5040.732)(721.14734, 9172.263)(722.1531, 969.0922)(755.96985, 1095.757)(756.7586, 607.7455)(740.6521, 686.86)(726.0254, 571.31354)(726.47906, 674.46)
Theaflavin 3'-O-gallate	1	1	1	701080	620934	719822	676987	663321	684668	828476	815568	891293	(717.1517, 24054.805)(718.1532, 5982.765)(719.1492, 26475.506)(720.15106, 5040.732)(721.14734, 9172.263)(722.1531, 969.0922)(755.96985, 1095.757)(756.7586, 607.7455)(740.6521, 686.86)(726.0254, 571.31354)(726.47906, 674.46)
Prodelphinidin trimer C-GC-C	1	1	1	631107	632531	303873	1	1	1	1235606	1	1	(922.1536, 303030.47)(923.15576, 53182.625)(924.15753, 7706.9883)
Prodelphinidin trimer GC-C-C	1	1	1	631107	632531	303873	1	1	1	1235606	1	1	(922.1536, 303030.47)(923.15576, 53182.625)(924.15753, 7706.9883)
Prodelphinidin trimer GC-GC-C	1	1	1	578016	632531	303873	602657	420930	552119	1	152404	1	(922.1543, 276144.56)(923.1563, 48837.504)(924.15826, 7202.8276)
Quercetin 3'-sulfate	1	1	1	145122	1	155400	140247	143979	136181	1	1	1	(382.39746, 355.778)(383.00574, 507.39252)(422.974, 471.52)(408.9532, 814.644)(404.99725, 350.26752)(392.98297, 499.68)
Quercetin 4'-O-glucuronide	1	1	1	605214	668507	569196	454882	416029	456635	1	1	1	(463.0814, 3561.7722)(461.41702, 11596.919)(467.07404, 14820.859)(519.04785, 4459.625)(521.046, 2447.695)(483.06592, 4753.476)
Quercetin 3'-O-glucuronide	1	1	1	605214	668507	569196	454882	416029	456635	1	1	1	(463.0814, 3561.7722)(461.41702, 11596.919)(467.07404, 14820.859)(519.04785, 4459.625)(521.046, 2447.695)(483.06592, 4753.476)
Quercetin 3-O-glucuronide	1	1	1	605214	668507	569196	454882	416029	456635	1	1	1	(463.0814, 3561.7722)(461.41702, 11596.919)(467.07404, 14820.859)(519.04785, 4459.625)(521.046, 2447.695)(483.06592, 4753.476)
Kaempferol	1133180	922700	944860	1	1	1	1	1	1	1	1	1	(273.07446, 466.27002)(309.05176, 10546.384)(304.05063, 2977.9268)(325.0344, 7545.1836)(292.06714, 1406.2601)(287.077, 7973.65)(288.0777, 458.48)(289.0707, 438.52)(290.0699, 123803.78)(291.0717, 4845.69)
Quercetin	8459530	8195720	7911520	1	1	1	1	1	1	92020	88141	88141	(287.077, 7725.6367)(288.07782, 458.39)(289.071, 452.93665)(290.06998, 119781.24)(341.41287, 4983.012)(343.01538, 528.385)(322.948, 1275.1833)(323.05734, 4712.5034)(303.05466, 51659.363)(304.05063, 2977.9268)(325.0344, 7545.1836)(309.05176, 10546.384)
Quercetin 3-O-glucoside	24338180	24803780	23536880	231628	213285	239147	224108	200098	215808	1	1	1	(447.08273, 150394.27)(448.0853, 23340.81)(449.0878, 2353.8801)(485.0567, 1971.8767)(483.1744, 1147.2933)(485.18677, 1025.37)(469.0697, 11068.155)(470.0723, 559.09753)
Quercetin 3-O-rutinoside	27652720	25583760	38505200	1	1	1	1	1	1	1	1	1	(628.18024, 5193.18)(629.1809, 1550.2968)(610.16986, 9633.294)(611.1701, 2342.8667)(612.16797, 523.51666)(633.13495, 367.41333)
Morin	8459530	8195720	7911520	1	1	1	1	1	1	92020	88141	88141	(287.077, 7725.6367)(288.07782, 458.39)(289.071, 452.93665)(290.06998, 119781.24)(341.41287, 4983.012)(343.01538, 528.385)(322.948, 1275.1833)(323.05734, 4712.5034)(303.05466, 51659.363)(304.05063, 2977.9268)(325.0344, 7545.1836)(309.05176, 10546.384)
Methylgalangin	7011450	6939970	6574500	1	1	1	1	1	1	1	1	1	(289.08237, 469.88)(304.98804, 7313.9766)(302.1163, 18865.541)(303.1192, 231.67499)(284.12686, 1002.10333)(289.01587, 3456.9434)
Kaempferide	2110400	2317800	2030880	1	1	1	1	1	1	1	1	1	(299.08463, 15583.624)(300.08755, 955.99664)
6,8-Dihydroxykaempferol	6446340	646451	6521360	439692	417896	390806	483396	455883	449448	351454	366928	397409	(300.03897, 24908.88)(301.04752, 22280.17)(302.04898, 6787.59)(363.01303, 26665.096)(341.03146, 18125.623)(342.0333, 3145.0342)
Myricetin	6446340	64645.1	6521360	439692	417896	390806	483396	455883	449448	351454	366928	397409	(300.03897, 24908.88)(301.04752, 22280.17)(302.04898, 6787.59)(363.01303, 26665.096)(341.03146, 18125.623)(342.0333, 3145.0342)
3,7-Dimethylquercetin	1797380	1737900	16766.1	1	1	1	1	1	1	1	1	1	(317.1128, 1543.1)(353.0768, 10280.058)(353.1259, 3012.5466)
3-Methoxysinensetin	3637700	3491300	2979800	3422377	3399893	3568229	3256421	3048736	3001395	1	1	1	(385.1379, 24935.936)(386.14062, 1865.2367)(423.09195, 128289.73)(424.095, 15306.292)(425.08997, 12853.937)(426.09268, 562.76495)(427.12637, 24196.783)(428.129, 3050.4766)
3-Methoxynobiletin	4394570	4405320	38517.1	797131	795543	841842	787086	724181	696410	1	1	1	(414.74503, 26840.021)(415.14377, 3486.2898)(437.13174, 31294.06)(438.13416, 3857.3801)(476.16504, 12902.1455)(477.1672, 842.6333)
Kaempferol 3-O-rhamnoside	1	1	1	128664	131787	139236	135187	125164	130610	1	1	1	(419.09723, 477707.4)(436.07553, 6884.5186)
Quercetin 3-O-xyloside	1289120	1227270	1307420	1548990	1559243	1685635	1643058	1560073	1628931	1	1	1	(436.077, 5760.28)(435.10388, 4691.9863)(419.0972, 398597.1)(420.1002, 48138.793)(421.0947, 392492.47)(422.09756, 48307.5)(473.05045, 4926.8164)(457.07727, 1176.3301)(439.0674, 18703.043)(440.07043, 788.3078)(441.0668, 1682.51)
Quercetin 3-O-arabinoside	1289120	1227270	1307420	1548990	1559243	1685635	1643058	1560073	1628931	1	1	1	(436.077, 5760.28)(435.10388, 4691.9863)(419.0972, 398597.1)(420.1002, 48138.793)(421.0947, 392492.47)(422.09756, 48307.5)(473.05045, 4926.8164)(457.07727, 1176.3301)(439.0674, 18703.043)(440.07043, 788.3078)(441.0668, 1682.51)
Isorhamnetin 3-O-rutinoside	1826030	1493290	1382900	1	1	1	1	1	1	1	1	1	(445.10898, 3500.9065)(485.10068, 5572.4966)(463.11917, 2486.1868)
Kaempferol 7-O-glucoside	5215490	6067400	5531760	206495	188166	212136	190669	167162	184480	1	1	1	(447.08115, 2993.0032)(435.11383, 2909.9243)(465.12637, 37266.555)(466.1289, 4549.1636)(470.40616, 972.5534)
Quercetin 3-O-galactoside	24338180	24803780	23536880	231628	213285	239147	224108	200098	215808	1	1	1	(447.08273, 150394.27)(448.0853, 23340.81)(449.0878, 2353.8801)(485.0567, 1971.8767)(483.1744, 1147.2933)(485.18677, 1025.37)(469.0697, 11068.155)(470.0723, 559.09753)
Myricetin 3-O-rhamnoside	24338180	24803780	23536880	231628	213285	239147	224108	200098	215808	1	1	1	(447.08273, 150394.27)(448.0853, 23340.81)(449.0878, 2353.8801)(485.0567, 1971.8767)(483.1744, 1147.2933)(485.18677, 1025.37)(469.0697, 11068.155)(470.0723, 559.09753)
Quercetin 4'-O-glucoside	24338180	24803780	23536880	231628	213285	239147	224108	200098	215808	1	1	1	(447.08273, 150394.27)(448.0853, 23340.81)(449.0878, 2353.8801)(485.0567, 1971.8767)(483.1744, 1147.2933)(485.18677, 1025.37)(469.0697, 11068.155)(470.0723, 559.09753)
Kaempferol 3-O-glucoside	3801050	4105950	3803040	238260	210406	235565	219349	195576	211267	1	1	1	(471.0678, 761.86)(477.10223, 10600.643)(435.1128, 2879.055)(493.08286, 1456.6866)(448.0853, 25008.01)(449.0878, 2522.0168)
Quercetin 3-O-rhamnoside	3801050	4105950	3803040	238260	210406	235565	219349	195576	211267	1	1	1	(471.0678, 761.86)(477.10223, 10600.643)(435.1128, 2879.055)(493.08286, 1456.6866)(448.0853, 25008.01)(449.0878, 2522.0168)
Kaempferol 3-O-galactoside	3801050	4105950	3803040	238260	210406	235565	219349	195576	211267	1	1	1	(471.0678, 761.86)(477.10223, 10600.643)(435.1128, 2879.055)(493.08286, 1456.6866)(448.0853, 25008.01)(449.0878, 2522.0168)
Myricetin 3-O-glucoside	5635520	6270750	55947.1	209382	206321	239713	250266	214518	231035	1	1	1	(481.12094, 42222.223)(482.12317, 5240.3696)(463.0816, 4452.447)(466.7264, 2571.05)(519.0479, 5367.9785)(485.05743, 1717.6942)
Myricetin 3-O-galactoside	5635520	6270750	55947.1	209382	206321	239713	250266	214518	231035	1	1	1	(481.12094, 42222.223)(482.12317, 5240.3696)(463.0816, 4452.447)(466.7264, 2571.05)(519.0479, 5367.9785)(485.05743, 1717.6942)
Kaempferol 3-O-glucuronide	1428700	1355050	1343830	420900	390369	445414	418796	390180	413025	1	1	1	(485.05743, 1799.2001)(445.07584, 10719.649)(481.06836, 2050.93)(483.11255, 1543.1167)(484.0989, 398.02)(463.08154, 5493.3013)(469.06705, 10388.187)(469.21707, 1069.3871)(471.0747, 1726.03)
5,3',4'-Trihydroxy-3-methoxy-6:7-methylenedioxyflavone 4'-O-glucuronide	1	1	1	1	1	1	186449	174061	187585	1	1	1	(541.0332, 5123.1265)(547.09937, 1046.4434)
Jaceidin 4'-O-glucuronide	4436700	2882740	2760590	1	1	1	1	1	1	1	1	1	(559.11774, 2709.6833)(560.1183, 351.57)(554.1628, 10668.61)(555.16315, 2995.2568)(556.16113, 1252.2467)
Quercetin 3-O-glucosyl-xyloside	774740	832240	773490	1	1	1	1	1	1	1	1	1	(617.0834, 1023.43)(618.0817, 518.53)(579.1568, 6520.5234)(619.1846, 1908.65)(607.22095, 661.05)
Isorhamnetin 3-O-glucoside 7-O-rhamnoside	1096450	1096450	1109420	1	1	1	1	1	1	1	1	1	(626.2008, 6397.7)(627.2012, 1710.7949)
Kaempferol 3-O-sophoroside	27652720	25583760	38505200	1	1	1	1	1	1	1	1	1	(628.18024, 5193.18)(629.1809, 1550.2968)(610.16986, 9633.294)(611.1701, 2342.8667)(612.16797, 523.51666)(633.13495, 367.41333)
Kaempferol 3,7-O-diglucoside	27652720	25583760	38505200	1	1	1	1	1	1	1	1	1	(628.18024, 5193.18)(629.1809, 1550.2968)(610.16986, 9633.294)(611.1701, 2342.8667)(612.16797, 523.51666)(633.13495, 367.41333)
Quercetin 3-O-galactoside 7-O-rhamnoside	27652720	25583760	38505200	1	1	1	1	1	1	1	1	1	(628.18024, 5193.18)(629.1809, 1550.2968)(610.16986, 9633.294)(611.1701, 2342.8667)(612.16797, 523.51666)(633.13495, 367.41333)
Quercetin 3-O-rhamnosyl-galactoside	27652720	25583760	38505200	1	1	1	1	1	1	1	1	1	(628.18024, 5193.18)(629.1809, 1550.2968)(610.16986, 9633.294)(611.1701, 2342.8667)(612.16797, 523.51666)(633.13495, 367.41333)
Quercetin 3-O-sophoroside	13219360	119241	11717050	1	1	1	1	1	1	1	1	1	(628.18024, 6142.9297)(629.1809, 1842.27)(630.17896, 1091.5067)(610.16986, 10083.613)(611.1701, 2855.4534)(612.16797, 740.67)
Quercetin 7,4'-O-diglucoside	13219360	119241	11717050	1	1	1	1	1	1	1	1	1	(628.18024, 6142.9297)(629.1809, 1842.27)(630.17896, 1091.5067)(610.16986, 10083.613)(611.1701, 2855.4534)(612.16797, 740.67)
Myricetin 3-O-rutinoside	13219360	119241	11717050	1	1	1	1	1	1	1	1	1	(628.18024, 6142.9297)(629.1809, 1842.27)(630.17896, 1091.5067)(610.16986, 10083.613)(611.1701, 2855.4534)(612.16797, 740.67)
Quercetin 3-O-xylosyl-glucuronide	17388360	15462790	15498340	1	1	1	1	1	1	1	1	1	(628.18024, 6372.404)(629.1809, 1911.4535)(610.16986, 10252.2295)(611.1701, 2958.1501)(612.16797, 764.55664)(633.13495, 456.30002)
Kaempferol 3-O-(6''-acetyl-galactoside) 7-O-rhamnoside	1	1	1	1971550	1777623	1958248	1844515	1744383	1808595	1916444	1843870	1989283	(639.19476, 3441.44)(639.39905, 2850.2)(640.20105, 558.848)(662.5176, 23904.975)(663.51984, 4121.4077)(663.18097, 9773.744)(664.18365, 1585.55)
Quercetin 3-O-(6''-acetyl-galactoside) 7-O-rhamnoside	1	1	1	251438	232639	240092	247940	235710	223020	104873	104873	127276	(653.1729, 821.4983)(656.3577, 714.75494)(657.1897, 1183.3)(654.542, 1679.9707)(658.68585, 53805.305)(659.1875, 66865.84)(697.7945, 951.1246)(698.156, 584.375)(675.1641, 7532.626)(676.1672, 1259.5072)
Kaempferol 3-O-(2''-rhamnosyl-galactoside) 7-O-rhamnoside	1	1	1	92503	102126	1	1	114290	99152	1	1	1	(722.191, 900.61)(747.24097, 1008.2675)(783.19745, 465.81)(769.24365, 1169.8201)
Kaempferol 3-O-rhamnosyl-rhamnosyl-glucoside	1	1	1	92503	102126	1	1	114290	99152	1	1	1	(722.191, 900.61)(747.24097, 1008.2675)(783.19745, 465.81)(769.24365, 1169.8201)
Kaempferol 3-O-xylosyl-rutinoside	1	1	1	92503	102126	1	1	114290	99152	1	1	1	(722.191, 900.61)(747.24097, 1008.2675)(783.19745, 465.81)(769.24365, 1169.8201)
Quercetin 3-O-xylosyl-rutinoside	13726000	14243660	13465940	99067	1	94229	96655	1	1	1	1	1	(743.1851, 47441.793)(744.1873, 9884.649)(745.18854, 604.075)(727.1763, 6890.45)(728.1763, 1248.21)(727.1781, 6040.85)(728.1807, 626.09)(782.4726, 2346.7834)
Kaempferol 3-O-sophoroside 7-O-glucoside	3687130	31028.1	3101860	1	1	1	1	1	1	1	1	1	(776.21515, 15657.267)(777.2156, 9793.763)(778.2136, 6731.7935)
Quercetin 3-O-glucosyl-rhamnosyl-glucoside	3687130	31028.1	3101860	1	1	1	1	1	1	1	1	1	(776.21515, 15657.267)(777.2156, 9793.763)(778.2136, 6731.7935)
Quercetin 3-O-glucosyl-rhamnosyl-galactoside	3687130	31028.1	3101860	1	1	1	1	1	1	1	1	1	(776.21515, 15657.267)(777.2156, 9793.763)(778.2136, 6731.7935)
Kaempferol 3,7,4'-O-triglucoside	3687130	31028.1	3101860	1	1	1	1	1	1	1	1	1	(776.21515, 15657.267)(777.2156, 9793.763)(778.2136, 6731.7935)
Enterolactone	1	1	1	20444640	18587706	18587706	1	1	1	5082653	5161697	5362350	(299.12466, 160589.5)(300.12747, 14889.934)(301.12268, 17662.047)(302.12592, 227.87)(285.1632, 407.05)(299.1241, 424047.53)(300.12527, 43020.004)(301.12054, 51030.266)(302.123, 4241.345)(337.093, 1921.4768)(299.1418, 13419.27)(321.12354, 29341.115)(322.1262, 2299.85)(323.12018, 2014.01)
2-Hydroxyenterodiol	1	1	1	2010397	1868505	2069389	1804312	1767093	1799407	457017	461545	478802	(300.67874, 8512.017)(301.6314, 9770.923)(303.14835, 1062.7542)(324.20978, 31283.844)(301.13882, 82439.85)(302.1385, 20709.111)(303.13943, 279.34335)(359.1148, 304.31)(343.11026, 79008.3)(344.113, 6858.6475)(345.11807, 5847.0386)(339.2001, 1422.2367)(341.22137, 399.2)(318.20468, 5169.7534)(345.19534, 3495.8135)(327.13318, 1046.01)
4-Hydroxyenterodiol	1	1	1	2010397	1868505	2069389	1804312	1767093	1799407	457017	461545	478802	(300.67874, 8512.017)(301.6314, 9770.923)(303.14835, 1062.7542)(324.20978, 31283.844)(301.13882, 82439.85)(302.1385, 20709.111)(303.13943, 279.34335)(359.1148, 304.31)(343.11026, 79008.3)(344.113, 6858.6475)(345.11807, 5847.0386)(339.2001, 1422.2367)(341.22137, 399.2)(318.20468, 5169.7534)(345.19534, 3495.8135)(327.13318, 1046.01)
6-Hydroxyenterodiol	1	1	1	2010397	1868505	2069389	1804312	1767093	1799407	457017	461545	478802	(300.67874, 8512.017)(301.6314, 9770.923)(303.14835, 1062.7542)(324.20978, 31283.844)(301.13882, 82439.85)(302.1385, 20709.111)(303.13943, 279.34335)(359.1148, 304.31)(343.11026, 79008.3)(344.113, 6858.6475)(345.11807, 5847.0386)(339.2001, 1422.2367)(341.22137, 399.2)(318.20468, 5169.7534)(345.19534, 3495.8135)(327.13318, 1046.01)
Enterodiol	1	1	1	20517656	19197692	21269344	1954862	1856830	1977382	17754540	17540052	18114076	(305.1648, 699.87)(284.77182, 232821.64)(285.7715, 74168.69)(286.2891, 12938.61)(287.14648, 1042.365)(285.14526, 181873.62)(286.14777, 15449.165)(287.14807, 1199.635)(341.40106, 201300.14)(342.40375, 18001.281)(347.11288, 3115.2734)(325.132, 20076.158)(326.1346, 1512.8434)
Gomisin M2	1	1	1	181534	181534	272115	1	1	1	1	1	1	(407.13638, 10872.833)(408.1396, 1093.14)(409.66544, 5430.2485)(369.1236, 911.25)(404.21793, 4495.8735)(429.176, 1402.4567)
Deoxyschisandrin	1	1	1	1	1	1	346602	346602	115676	1	1	1	(416.2055, 10272.978)(398.2313, 491.53003)(460.2589, 51679.35)(461.2614, 9201.27)(439.68436, 11820.019)(440.68515, 2168.1965)(424.2044, 792.67)
Schisantherin A	1	1	1	114203	114203	194055	1	1	1	1	1	1	(538.2166, 68840.23)(539.2188, 13255.601)(540.22345, 1668.4867)(520.2625, 2375.6865)(525.21796, 5212.4497)(579.1568, 5879.2437)(559.1693, 8687.565)(560.17236, 1146.9349)(543.1759, 27990.7)
Matairesinol	3935440	4129650	1658620	473323	381745	429483	416613	382736	417978	584318	576226	608292	(359.1512, 341.40332)(360.1568, 1845.06)(341.1306, 16969.23)(342.13342, 2253.81)(400.41397, 8456.063)(379.09106, 10724.729)(378.2057, 1254.9967)(358.1282, 6840.59)(381.23563, 6525.0947)(385.1367, 517.47)(366.64392, 2298.915)
Cyclolariciresinol	24063180	24063180	22595790	1	1	1	1	1	1	1	1	1	(360.1419, 89917.734)(361.1443, 6929.525)(342.13065, 3162.88)(343.1155, 1915.335)(344.1254, 815.69)(403.11783, 31333.11)(404.12143, 2043.0468)(381.07117, 252262.05)(382.0738, 22540.865)(383.0705, 14092.34)(383.1059, 518.63)(365.09744, 145729.86)(366.09998, 11412.715)(367.10095, 785.17004)
Lariciresinol	24063180	24063180	22595790	1	1	1	1	1	1	1	1	1	(360.1419, 89917.734)(361.1443, 6929.525)(342.13065, 3162.88)(343.1155, 1915.335)(344.1254, 815.69)(403.11783, 31333.11)(404.12143, 2043.0468)(381.07117, 252262.05)(382.0738, 22540.865)(383.0705, 14092.34)(383.1059, 518.63)(365.09744, 145729.86)(366.09998, 11412.715)(367.10095, 785.17004)
Secoisolariciresinol	1012890	1194570	1078080	1	1	1	1	1	1	1	1	1	(365.18423, 5117.38)(349.19022, 20277.111)(350.1934, 958.68335)(403.1285, 1211.1334)(381.21545, 348.99)(385.1577, 7199.9233)(369.19345, 9305.714)
7-Hydroxymatairesinol	16867430	17552370	15940130	1	1	1	1	1	1	1	1	1	(374.1355, 2498.2065)(375.13513, 23060.5)(376.1379, 2405.4265)(357.12537, 57589.38)(358.12817, 7792.6733)(379.09067, 900.0534)
Sesaminol	708511	708511	6411060	1	1	1	1	1	1	1	1	1	(409.06375, 2772.1099)(393.0904, 5375.995)(388.13544, 20057.57)(389.1381, 220.88)
Sesamol	526104880	448568440	545473640	1	1	1	1	1	1	1	1	1	(122.02903, 15581.199)(124.03645, 39796.883)(139.0355, 14646.13)(177.01912, 6185.3228)(158.97064, 21301.49)(157.04567, 7102.78)(158.07733, 3363.0566)(138.0522, 2204058.8)(139.38899, 106170.5)(140.0565, 6441.41)(142.998, 1137.2)
Anhydro-secoisolariciresinol	31805830	33435950	38539760	1	1	1	188912	1	191196	193380	200854	217242	(344.12524, 1113.0266)(326.89792, 7757.922)(328.16483, 440.36444)(330.13104, 2521.1602)(383.1069, 5763.6934)(384.10934, 313.93668)(365.0974, 155407.69)(366.09998, 12747.8955)(367.10092, 835.75)
Conidendrin	12461660	13074980	11745460	328138	331074	319356	324065	311533	326948	595101	595584	601858	(357.12537, 62719.7)(358.12817, 8518.517)(360.15674, 2206.7766)(341.23975, 201218.56)(342.11725, 21715.229)(359.1486, 311.7)(339.1083, 5246.123)(397.10098, 1118.6133)(380.31174, 5082.7305)(381.08688, 784.52)(374.13538, 1318.14)(380.8379, 5710.3164)
Pinoresinol	3935440	4129650	1658620	443015	404331	429483	416613	382736	417978	584318	576226	608292	(359.14975, 305.295)(360.1568, 1845.06)(341.1306, 16969.23)(342.13342, 2253.81)(400.41397, 8478.274)(379.09106, 10868.479)(378.2057, 1254.9967)(358.1282, 6840.59)(381.23563, 6628.194)(385.1367, 517.47)(366.64392, 2298.915)
Isolariciresinol	24063180	24063180	22595790	1	1	1	1	1	1	1	1	1	(360.1419, 89917.734)(361.1443, 6929.525)(342.13065, 3162.88)(343.1155, 1915.335)(344.1254, 815.69)(403.11783, 31333.11)(404.12143, 2043.0468)(381.07117, 252262.05)(382.0738, 22540.865)(383.0705, 14092.34)(383.1059, 518.63)(365.09744, 145729.86)(366.09998, 11412.715)(367.10095, 785.17004)
Medioresinol	10600470	14583650	10157470	919722	837288	897141	778007	749647	777586	1	1	1	(371.1588, 4259.13)(372.1768, 92.13)(373.1738, 825.11)(375.1071, 193.3)(390.16684, 9536.753)(391.16956, 879.8833)(393.14456, 229.24)(372.1766, 176.44)(373.174, 385.9)(431.1784, 88.78)(409.10596, 26645.125)(410.11023, 2547.7673)(406.19724, 2593.1433)(388.1564, 2077.86)(411.15305, 26054.584)(412.15585, 2237.9001)(413.16733, 172.88)(395.1228, 47737.35)(396.1253, 5441.41)(397.1334, 894.86)(398.192, 6…
Trachelogenin	10600470	14583650	10157470	919722	837288	897141	778007	749647	777586	1	1	1	(371.1588, 4259.13)(372.1768, 92.13)(373.1738, 825.11)(375.1071, 193.3)(390.16684, 9536.753)(391.16956, 879.8833)(393.14456, 229.24)(372.1766, 176.44)(373.174, 385.9)(431.1784, 88.78)(409.10596, 26645.125)(410.11023, 2547.7673)(406.19724, 2593.1433)(388.1564, 2077.86)(411.15305, 26054.584)(412.15585, 2237.9001)(413.16733, 172.88)(395.1228, 47737.35)(396.1253, 5441.41)(397.1334, 894.86)(398.192, 6…
7-Oxomatairesinol	21813450	21161770	20671730	700641	605828	695838	392759	373714	397678	672864	663383	688182	(373.1743, 302.57)(355.12796, 10512.67)(411.093, 2870.8367)(393.39746, 7990.0176)(390.16684, 20226.273)(391.16956, 1835.4501)(372.1766, 303.86)(395.1227, 83256.164)(396.1252, 9350.851)(397.13306, 1545.0967)(377.66684, 16479.666)(378.09854, 353.705)
Sesamolinol	21813450	21161770	20671730	700641	605828	695838	392759	373714	397678	672864	663383	688182	(373.1743, 302.57)(355.12796, 10512.67)(411.093, 2870.8367)(393.39746, 7990.0176)(390.16684, 20226.273)(391.16956, 1835.4501)(372.1766, 303.86)(395.1227, 83256.164)(396.1252, 9350.851)(397.13306, 1545.0967)(377.66684, 16479.666)(378.09854, 353.705)
Isohydroxymatairesinol	16867430	17552370	15940130	1	1	1	1	1	1	1	1	1	(374.1355, 2498.2065)(375.13513, 23060.5)(376.1379, 2405.4265)(357.12537, 57589.38)(358.12817, 7792.6733)(379.09067, 900.0534)
Nortrachelogenin	16867430	17552370	15940130	1	1	1	1	1	1	1	1	1	(374.1355, 2498.2065)(375.13513, 23060.5)(376.1379, 2405.4265)(357.12537, 57589.38)(358.12817, 7792.6733)(379.09067, 900.0534)
Arctigenin	4054550	3806400	3363500	1	1	1	249225	241262	1	1	1	1	(375.13504, 3892.97)(376.13806, 405.61)(355.64252, 839.7824)(357.1251, 3944.02)(358.128, 499.26)(355.16382, 1568.72)(413.11755, 955.665)(394.70532, 13854.412)(394.10916, 2092.1301)(372.2136, 371.18)
7-Hydroxysecoisolariciresinol	979570	985130	875460	373353	526307	1	349414	506738	1	1	1	1	(375.2053, 1074.8066)(413.13123, 1223.85)(398.1922, 4691.385)(397.39957, 19713.96)(398.2051, 4007.675)(379.13376, 4887.223)
Todolactol A	20037.1	2196120	1904950	219125	182031	204903	185891	167790	187108	185891	185754	207206	(376.1379, 2784.3035)(358.5368, 5550.164)(360.15674, 2336.5867)(421.13593, 654.4379)(400.77795, 10408.255)(381.41873, 6836.1177)(385.13705, 659.78)
Episesamin	2125250	2125250	2072680	807340	769476	769149	768783	738473	740345	864640	842099	903717	(377.30484, 18262.416)(378.09854, 367.22336)(341.11313, 250285.08)(342.11578, 22766.625)(372.1768, 296.85)(393.56998, 15245.891)(396.12524, 8657.311)(397.13324, 1448.51)(359.38864, 9344.514)(360.08862, 368.402)(361.08478, 341.1525)(355.1278, 11646.66)
Sesamin	2125250	2125250	2072680	807340	769476	769149	768783	738473	740345	864640	842099	903717	(377.30484, 18262.416)(378.09854, 367.22336)(341.11313, 250285.08)(342.11578, 22766.625)(372.1768, 296.85)(393.56998, 15245.891)(396.12524, 8657.311)(397.13324, 1448.51)(359.38864, 9344.514)(360.08862, 368.402)(361.08478, 341.1525)(355.1278, 11646.66)
Syringaresinol	1781730	1781730	1636070	1	1	1	1	1	1	1	1	1	(401.14725, 8158.835)(463.14844, 2831.045)(441.19876, 4123.465)(441.16205, 940.22)
Dimethylmatairesinol	1970700	186151	1772420	181534	1	272115	1	1	175146	1	1	1	(407.13638, 10872.833)(408.1396, 1093.14)(409.66544, 5430.2485)(369.1236, 911.25)(404.21793, 4495.8735)(429.176, 1402.4567)
Sesamolin	708511	708511	6411060	1	1	1	1	1	1	1	1	1	(409.06375, 2772.1099)(393.0904, 5375.995)(388.13544, 20057.57)(389.1381, 220.88)
1-Acetoxypinoresinol	825550	796630	796630	802059	787284	841198	203290	205154	651884	1	1	1	(416.1378, 31445.324)(417.14105, 3254.959)(403.1289, 6855.35)(455.12024, 6152.37)(437.0939, 10317.436)(444.147, 5389.5947)(425.11102, 25099.531)(426.11346, 3733.27)
Lariciresinol-sesquilignan	11867670	11667450	10901040	1184979	1044788	1293757	1015557	937723	1056575	504267	463489	474334	(559.234, 78935.83)(560.2364, 14503.858)(561.238, 14460.294)(562.2422, 3680.1897)(538.2166, 67139.62)(539.2188, 12928.237)(540.22345, 1631.0234)(559.23804, 17983.408)(560.24054, 2697.7703)(561.2483, 5467.8267)(562.2503, 2260.52)(545.2569, 56451.49)(595.2054, 5373.886)(577.2119, 398.7)(579.60693, 5868.7817)(580.5496, 3203.6602)(563.23035, 503.06137)
Secoisolariciresinol-sesquilignan	2516280	25373.1	2350030	3544772	3140160	3978944	3279221	2996625	3463996	622039	576593	630607	(559.2357, 53065.035)(560.23816, 9558.515)(561.3452, 6153.148)(562.2485, 2648.3154)(540.2317, 16014.184)(541.2337, 2649.7031)(543.2593, 586840.75)(544.2615, 114836.32)(545.25757, 56561.44)(546.25934, 8869.654)(547.25867, 1960.3312)(598.21, 31170.178)(600.42114, 39410.21)(602.88965, 46201.44)(603.22375, 57832.92)(581.24524, 4566.8413)(582.25287, 454.305)(563.23035, 529.26)
Paeonol	1	1	1	105127	105127	97890	99683	99678	100752	1	1	1	(167.0663, 10978.325)(149.05579, 858.525)(167.0728, 21486.07)(168.0764, 387.54)(205.02126, 6473.4683)(206.02275, 597.59)(207.01987, 496.00003)
Tyrosol 4-sulfate	1	1	1	119446	116149	1	86832	111184	103644	1	1	1	(201.27412, 20318.145)(201.03705, 4151.735)(239.31245, 3231.34)(240.9993, 67489.21)(241.9983, 26701.2)(242.9985, 20009.82)(243.9958, 3707.92)(204.22495, 47900.312)(205.22644, 2477.274)(236.0741, 10412.88)(261.98083, 64581.004)(257.9772, 64538.82)(219.0224, 305361.34)(220.0251, 12335.56)(221.0208, 14914.63)(223.9838, 1486.15)(218.0177, 1230.04)
Urolithin A	1	1	1	290616	290616	277043	265333	275798	255286	131780	125938	130403	(229.04333, 2402.5332)(233.0576, 554.95)(213.07007, 24592.094)(267.42545, 7938.7993)(268.00363, 969.9137)(269.00116, 993.474)(251.02522, 13641.207)(253.02301, 411.2)(235.05138, 8196.977)(237.02922, 2143.8567)
Coumestrol	1	1	1	593706	476807	560689	634309	622903	644204	817549	806536	834277	(250.77417, 882.59125)(272.0808, 444.61)(274.0964, 1806.365)(254.39226, 24909.924)(311.9088, 10310.851)(289.6975, 12235.977)(291.20117, 9006.338)(286.41666, 3049.99)(288.0777, 437.89)(289.0703, 482.48)(290.0698, 29332.12)(273.52118, 6959.1685)(274.51962, 1576.4144)(275.01758, 1165.8579)
2-Hydroxy-4-methoxyacetophenone 5-sulfate	1	1	1	502137	464670	520266	433394	486324	469647	213046	207217	208590	(263.0168, 570.245)(300.9771, 8674.083)(301.9729, 426.88)(302.9675, 499.1)(284.96207, 6486.595)(287.66617, 19218.582)(289.55872, 1112.7256)(267.33493, 4319.854)(268.00226, 1403.1224)(269.0003, 1322.755)
Salvianolic acid G	1	1	1	10303154	10088187	10647815	9830818	9183064	9075527	3342436	3267586	3427230	(400.08337, 10301.387)(441.0675, 1975.5911)(401.07803, 77608.82)(402.08066, 6790.7534)(457.04626, 46148.25)(458.04907, 3325.6816)(419.0973, 451094.9)(420.10022, 54481.68)
Salvianolic acid B	1	1	1	646699	591193	652986	655483	600829	632793	740599	724839	778680	(718.1532, 5881.452)(719.1492, 26141.775)(720.15106, 4955.8643)(706.7468, 690.68933)(707.16046, 1313.1643)(757.12427, 740.7328)(746.1333, 357.255)(744.90924, 1486.7773)(746.1497, 1227.7324)(724.73254, 587.4206)
Protocatechuic aldehyde	526104880	448568440	545473640	1	1	1	1	1	1	1	1	1	(122.02903, 15581.199)(124.03645, 39796.883)(139.0355, 14646.13)(177.01912, 6185.3228)(158.97064, 21301.49)(157.04567, 7102.78)(158.07733, 3363.0566)(138.0522, 2204058.8)(139.38899, 106170.5)(140.0565, 6441.41)(142.998, 1137.2)
Pyrogallol	331824360	311078160	298580960	1	1	1	1	1	1	1	1	1	(149.02058, 948808.5)(150.02344, 63187.38)(151.0247, 3294.3035)
4-Ethylphenol	1289970	1297160	1201960	142512	1	1	1	1	1	1	1	1	(105.0674, 283.16)(107.083, 1456.49)(123.0773, 7810.9595)(163.05916, 2306.4033)(149.0765, 13575.34)(127.0555, 6968.61)
Hydroxytyrosol	29138160	29138160	27638320	1	1	1	1	1	1	1	1	1	(136.0592, 605236.0)(137.0612, 26969.816)(193.02985, 6765.115)(175.01706, 29180.773)(176.08765, 203.41)(156.59555, 2430.2249)(158.1137, 4841.04)(177.0664, 7895.16)
Tyrosol	970240	856450	825980	1	1	1	1	1	1	522644	522644	562726	(138.06273, 738.62665)(139.05621, 404.63)(120.06226, 6142.64)(177.02055, 8556.047)(159.02072, 64708.816)(160.02415, 511.65)(158.08833, 2984.57)(163.0562, 1262.9634)(164.07013, 43484.957)(145.0458, 9238.276)(147.07317, 60032.09)(148.0574, 155227.69)
Vanillin	2486590	2376440	2780070	1	1	1	1	1	1	1	1	1	(155.03925, 86740.58)(156.04181, 2047.95)(134.0417, 12283.758)(157.0457, 5482.73)(158.0774, 2515.16)(137.05994, 29548.947)(138.05922, 689596.9)(139.05588, 46598.703)(140.0566, 6081.97)(191.0349, 5870.033)(173.01105, 1094.8301)(174.77132, 366504.6)(152.053, 6495.61)(175.69502, 7942.25)(177.02054, 8075.455)(157.0071, 26001.26)
3,4-DHPEA-EDA	609851	7046380	6626280	2719031	2547384	2759391	2488072	2364358	2491694	2236907	2239732	2362945	(302.25674, 10094.869)(303.2878, 1669.5991)(307.0938, 217.47)(325.1052, 22841.4)(326.1078, 527.97)(359.23688, 13057.685)(361.08963, 1144.2557)(361.47977, 390.41202)(365.0974, 125459.51)(344.1253, 405.985)(342.1307, 4096.88)(343.11053, 82454.27)(344.113, 7380.7163)
p-HPEA-EDA	18385090	18462020	17686120	1	141645	1	136986	144176	1	1	1	1	(304.135, 21736.635)(305.1459, 2397.0432)(286.1326, 1424.12)(306.1396, 1427.68)(292.14673, 943.70996)(343.11548, 1260.4467)(344.1254, 515.17)(325.10513, 14386.616)(326.11658, 783.22)(330.13104, 1409.5468)
Oleuropein	4401380	4680230	4088560	1	1	1	1	1	1	1	1	1	(527.1599, 419.25)(561.1805, 735.5267)(558.24115, 8096.5996)(541.21234, 1450.6068)(563.19696, 15471.957)(564.1994, 2387.9202)
4-Methylcatechol	1659640	1520550	1520550	1	1	1	1	1	1	1	1	1	(107.040955, 16704.664)(108.0573, 3329.32)(169.0484, 633.35)(144.9989, 9446.37)(147.02374, 9633.255)(129.01926, 215906.1)(130.02179, 6299.36)
3-Methylcatechol	1659640	1520550	1520550	1	1	1	1	1	1	1	1	1	(107.040955, 16704.664)(108.0573, 3329.32)(169.0484, 633.35)(144.9989, 9446.37)(147.02374, 9633.255)(129.01926, 215906.1)(130.02179, 6299.36)
Guaiacol	1659640	1520550	1520550	1	1	1	1	1	1	1	1	1	(107.040955, 16704.664)(108.0573, 3329.32)(169.0484, 633.35)(144.9989, 9446.37)(147.02374, 9633.255)(129.01926, 215906.1)(130.02179, 6299.36)
4-Hydroxybenzaldehyde	2339730	3094770	2229370	1	1	1	1	1	1	1	1	1	(122.039734, 1360.93)(123.041565, 12992.847)(110.05717, 782.98663)(142.99806, 7746.767)(140.05026, 3073.5203)(123.051735, 9363.043)(147.02397, 20388.547)(150.05144, 3377.7703)(127.02063, 7126.707)
4-Vinylphenol	249014360	2493710	241557520	1596428	1591928	323427	184472	159589	187263	553193	522644	562726	(123.05221, 3504.6836)(103.051765, 46367.31)(104.0551, 393.905)(159.02061, 49798.367)(160.02415, 511.65)(142.2394, 5587.714)(147.0198, 12875.167)(120.07833, 646370.7)(121.08124, 38285.21)(126.03658, 4216.7695)
Coumarin	51231580	48993200	50030190	1	1	1	1	1	1	1	1	1	(128.02277, 158096.28)(129.01927, 141604.25)(130.02235, 5012.8003)(171.0126, 14596.3)(146.03244, 3263.3633)(164.07018, 23502.904)(191.03473, 523.32666)(147.02367, 6510.4067)(155.0393, 30691.078)(156.04185, 744.69)(147.07307, 5233.5566)(149.0601, 204.1)
4-Ethylcatechol	970240	856450	825980	1	1	1	1	1	1	522644	522644	562726	(138.06273, 738.62665)(139.05621, 404.63)(120.06226, 6142.64)(177.02055, 8556.047)(159.02072, 64708.816)(160.02415, 511.65)(158.08833, 2984.57)(163.0562, 1262.9634)(164.07013, 43484.957)(145.0458, 9238.276)(147.07317, 60032.09)(148.0574, 155227.69)
1,4-Naphtoquinone	1688900	1602130	1588200	1	1	1	1	1	1	1	1	1	(141.0361, 9262.09)(145.03127, 45820.875)(164.06996, 3433.7168)(199.99586, 2210.1965)(177.06612, 4477.16)(185.06242, 780280.25)(186.06386, 136758.89)(168.04652, 15879.466)
3,4-Dihydroxyphenylglycol	10590350	10447570	10447570	1	1	1	1	1	1	1	1	1	(152.0532, 22749.941)(174.5809, 716.98)(193.09265, 1638.925)(175.014, 18885.61)
Carvacrol	12454440	12454440	12213080	553057	561768	265057	365955	498063	384540	1	1	1	(152.11185, 45198.125)(153.11403, 7408.085)(132.0772, 2859.2148)(151.11359, 5572.2275)(136.11346, 375555.62)(137.11662, 27957.393)(189.82257, 13855.887)(177.06615, 10695.5)(174.09723, 39016.33)(175.09947, 6115.51)(159.0878, 2217.175)
Thymol	1	1	1	553057	561768	265057	365955	498063	384540	1	1	1	(152.11185, 45198.125)(153.11403, 7408.085)(151.11359, 5572.2275)(136.11346, 375555.62)(137.11662, 27957.393)(190.07368, 11745.578)(174.09723, 39016.33)(175.09947, 6115.51)
Gallic aldehyde	18500260	18089790	17838420	1	1	1	1	1	1	1	1	1	(155.03926, 86917.195)(156.04187, 1945.9434)(139.03026, 11453.28)(192.9944, 39349.168)(177.02055, 8131.7993)(161.00815, 491.865)
p-Anisaldehyde	5174090	4368400	4061890	1	1	1	1	1	1	1	1	1	(157.0071, 41336.81)(162.07224, 22012.467)(163.0562, 3891.4001)(123.0522, 2388.11)(137.0596, 2287.4033)(138.05217, 2436057.0)(139.0552, 164622.64)(140.05653, 7183.853)(158.07738, 2459.6367)(175.01477, 5046.3003)(145.04584, 13540.9795)
4-Ethylguaiacol	4335130	4401390	4028780	1	168430	1	105844	156325	1	1	1	1	(158.0998, 5163.13)(135.07838, 9279.751)(191.06563, 1870.6266)(179.06621, 2043.4)(176.07562, 9658.354)(159.6552, 1706.218)(161.05566, 1042.82)
2-Methoxy-5-prop-1-enylphenol	116669920	107268630	109584060	416557	1	170198	389430	1	142181	626491	656191	294137	(164.07013, 36000.184)(148.50551, 37049.453)(149.4919, 38771.895)(149.31552, 3674.9277)(151.0961, 10532.375)(203.04875, 641130.25)(204.05164, 27649.037)(205.05434, 3183.9668)(185.03513, 10339.255)(189.37247, 5008.989)(169.0543, 5271.777)
Eugenol	116669920	107268630	109584060	416557	1	170198	389430	1	142181	626491	656191	294137	(164.07013, 36000.184)(148.50551, 37049.453)(149.4919, 38771.895)(149.31552, 3674.9277)(151.0961, 10532.375)(203.04875, 641130.25)(204.05164, 27649.037)(205.05434, 3183.9668)(185.03513, 10339.255)(189.37247, 5008.989)(169.0543, 5271.777)
Psoralen	25266540	235913	23981860	1	1	1	1	1	1	1	1	1	(169.0484, 598.165)(186.06386, 129463.195)(187.06053, 92306.055)(188.06245, 1192.0665)
4-Vinylguaiacol	3259750	6705900	6546980	1	1	1	1	1	1	1	1	1	(173.69946, 16111.663)(175.0145, 1373.1951)(177.0192, 5046.215)(177.0685, 2604.98)(133.05745, 32966.324)(150.054, 2148.985)(191.69978, 7370.513)(152.40923, 21185.773)(157.04578, 15493.534)(158.07735, 4296.0703)(150.0739, 21509.3)
3-Methoxyacetophenone	3259750	6705900	6546980	1	1	1	1	1	1	1	1	1	(173.69946, 16111.663)(175.0145, 1373.1951)(177.0192, 5046.215)(177.0685, 2604.98)(133.05745, 32966.324)(150.054, 2148.985)(191.69978, 7370.513)(152.40923, 21185.773)(157.04578, 15493.534)(158.07735, 4296.0703)(150.0739, 21509.3)
Mellein	2668590	2779230	2643450	1	1	1	1	1	1	1	1	1	(178.0459, 3657.6902)(161.05592, 17164.572)(178.0821, 1457.0101)(202.0816, 746.60333)
Ferulaldehyde	2668590	2779230	2643450	1	1	1	1	1	1	1	1	1	(178.0459, 3657.6902)(161.05592, 17164.572)(178.0821, 1457.0101)(202.0816, 746.60333)
p-HPEA-AC	1108420	1164040	13230	1158321	782053	1647090	742730	492279	887059	1	1	1	(181.08333, 48973.58)(182.08696, 3447.1282)(167.10243, 1011.9367)(185.1131, 5712.517)(203.12286, 3808.11)(180.08235, 8685.487)
Syringaldehyde	3478090	3084480	3041990	1	1	1	1	1	1	1	1	1	(183.04578, 1002.39667)(184.0697, 265886.34)(185.06621, 21375.799)(186.06813, 2148.9534)(187.0764, 790.21)(164.07013, 38518.13)(167.06966, 1896.3066)(168.0496, 2774.0)(169.0543, 5640.8335)(221.02077, 18660.906)(204.08174, 1315.0734)(205.05434, 3406.6067)(191.03473, 8292.39)(192.05096, 3463.0032)
Scopoletin	3447430	3177030	3093770	1	1	1	1	1	1	1	1	1	(193.02977, 517.0133)(175.01558, 6956.9663)(231.01427, 10248.696)(215.01128, 4347.944)(219.02147, 5164.7)(210.09204, 5601.5034)(193.06606, 16970.406)(215.04729, 9994.556)
3,4-DHPEA-AC	17881	1738690	1722700	1	1	1	1	1	1	1	1	1	(197.07619, 2671.44)(179.06621, 7798.31)
Umbelliferone	1	1	1	107548	1	99706	1	1	1	1	1	1	(201.0008, 5623.89)(185.02095, 1132.35)
4-Hydroxycoumarin	1	1	1	107548	1	99706	1	1	1	1	1	1	(201.0008, 5623.89)(185.02095, 1132.35)
Sinapaldehyde	4740470	48232.1	4446130	1	1	1	1	1	1	1	1	1	(209.07634, 32893.355)(210.07935, 1681.3334)(190.04521, 952.07666)(195.0832, 6163.65)
Acetyl eugenol	3457450	2921490	3245230	1	1	1	1	1	1	1	1	1	(210.09204, 7929.4595)(189.11897, 625.3433)(249.06554, 3011.6602)(250.02805, 371.45)(231.04187, 2674.0366)(233.0576, 7069.5405)(224.12276, 13323.987)
2,3-Dihydroxy-1-guaiacylpropanone	876320	876320	900560	1	1	1	1	1	1	1	1	1	(213.0685, 5760.92)(199.0556, 4643.45)(199.0561, 20755.09)(200.0587, 1118.18)(232.13141, 4199.69)(213.0707, 5568.19)(235.052, 775.07)
Esculetin	1381460	1385790	1361580	1272449	1146891	1240899	1227915	1213343	1287403	1596981	1597957	1733782	(216.98926, 87166.28)(217.99297, 1112.6725)(199.0556, 4270.19)(178.04597, 9047.786)(205.02144, 4451.4487)(206.02318, 446.235)
Bergapten	2954740	2595020	2571240	1	1	1	1	1	1	1	1	1	(219.02234, 362613.25)(220.0251, 15199.664)(200.03996, 41994.457)(201.03687, 4325.103)(203.04875, 660350.44)(204.05164, 28522.938)(261.03134, 20939.27)(237.02922, 1905.0299)(235.05138, 7144.353)(236.0741, 11672.617)(219.75946, 1142.0267)(221.02077, 18258.447)
Xanthotoxin	2954740	2595020	2571240	1	1	1	1	1	1	1	1	1	(219.02234, 362613.25)(220.0251, 15199.664)(200.03996, 41994.457)(201.03687, 4325.103)(203.04875, 660350.44)(204.05164, 28522.938)(261.03134, 20939.27)(237.02922, 1905.0299)(235.05138, 7144.353)(236.0741, 11672.617)(219.75946, 1142.0267)(221.02077, 18258.447)
Isopimpinellin	2454150	2277460	2210960	299737	1	277043	265333	282951	262214	131780	125938	130403	(248.04448, 3718.095)(229.04333, 2402.5332)(267.42545, 7938.7993)(268.00363, 969.9137)(269.00116, 993.474)(266.0651, 14464.511)(273.0742, 443.43)(251.02522, 13641.207)
4-Vinylsyringol	7605280	7471960	7006940	1	1	1	1	1	1	1	1	1	(263.0465, 4396.22)(260.15414, 2768.5535)(247.12334, 3032.92)(247.07323, 38638.168)
Phlorin	2870420	4142430	2783360	1	1	1	1	1	1	1	1	1	(271.07468, 3065.4866)(272.08057, 1449.0267)(273.75598, 3348.4402)(274.0964, 2727.27)(309.0518, 4978.32)(314.0383, 253.87)(288.0781, 220.98)(307.0942, 266.77002)(293.0561, 2683.14)(289.0849, 7662.69)
Arbutin	1102270	939890	1213220	1	1	1	1	1	1	1	1	1	(274.09653, 5268.0464)(277.08337, 2163.5334)(256.07574, 13266.273)(259.07474, 1842.6533)(293.05618, 5434.6733)(272.0806, 1985.2533)
[6]-Gingerol	1675430	13263.1	1307120	10181221	990585	4698825	2149374	1653433	259158	1	478760	1	(302.74066, 6316.9956)(301.252, 1538.89)(282.81754, 6531.072)(303.0422, 97877.54)(303.67502, 26417.018)(304.24863, 3006.0715)(283.2313, 7955.61)(284.23596, 630.125)(339.19623, 4276.938)(322.1781, 6904.6274)(324.17712, 5144.045)(325.4323, 39718.027)(324.23093, 14928.412)(325.23938, 1901.4567)(307.33923, 2126.4875)(309.2348, 691.23)
Hydroxytyrosol 4-O-glucoside	3019500	29363.1	2635290	20486812	18662204	21374028	18491866	18009726	18615892	5032781	5114059	5289105	(319.11603, 1173.0538)(300.35736, 191964.28)(301.2981, 30278.83)(302.00916, 41908.305)(302.4543, 5547.0747)(357.28403, 19503.4)(358.1672, 1904.8253)(359.08517, 12811.782)(360.08862, 393.56)(361.08478, 369.805)(338.1728, 9193.06)(341.40103, 205500.92)(342.40375, 18390.809)(343.11026, 82498.125)(344.113, 7125.5054)(323.6022, 5555.399)(326.1346, 1456.82)
5-Pentadecylresorcinol	1	1	1	1602044	1145235	2421942	536855	248082	484092	1	1	1	(320.2676, 358.8)(304.2623, 9491.681)(306.2803, 81786.79)(307.2813, 13615.43)(322.8899, 15624.294)(325.78693, 6370.7817)(326.28873, 8395.818)(304.96866, 30995.121)(307.28302, 13087.286)(361.07022, 52974.094)(361.23883, 17475.246)(362.24142, 2270.83)(346.59778, 6186.9805)(348.2852, 63483.645)(325.65277, 5243.75)(326.2614, 1770.88)
Esculin	1538500	1669550	1456740	1	1	1	1	1	1	1	1	1	(327.1144, 1284.05)(358.12817, 8854.344)(379.0906, 292.9)
Carnosol	16643880	15165450	14032330	2825232	2542997	2944910	2446033	2254276	2390116	960161	973597	967418	(331.18066, 89498.72)(332.18332, 10098.804)(333.19568, 19691.727)(334.19882, 1388.9733)(335.21124, 12253.997)(315.18698, 575600.0)(316.1898, 89750.72)(317.19183, 5064.3003)(351.14288, 57999.086)(352.1458, 4839.666)(353.14154, 2325.852)
Carnosic acid	1647561	1.48412e+06	143128390	284436	469706	2775286	1	418322	1	1	1	1	(334.20203, 14578.154)(334.2008, 492.03)(317.197, 881.95996)(333.1963, 76567.44)(334.19907, 9219.696)(315.19318, 163865.33)(316.18973, 41165.074)(317.19183, 2218.6467)(375.2047, 693.2)(354.2557, 21259.906)(355.2588, 1700.49)(332.18356, 12346.224)(355.177, 138.575)(337.42273, 1980.3025)
Demethoxycurcumin	4520030	4202330	3806620	2826288	2652017	2845692	2284902	2171695	2515667	2381902	637438	601858	(341.20996, 150603.69)(342.1221, 15937.881)(321.12354, 30230.916)(322.12622, 2452.9534)(323.12015, 2001.0101)(380.26605, 5450.0005)(382.3776, 561.8843)(383.09204, 493.1625)
Rosmadial	31805830	33435950	38539760	1	1	1	188912	1	191196	193380	200854	217242	(344.12524, 1113.0266)(326.89792, 7757.922)(328.16483, 440.36444)(330.13104, 2521.1602)(383.1069, 5763.6934)(384.10934, 313.93668)(365.0974, 155407.69)(366.09998, 12747.8955)(367.10092, 835.75)
Ligstroside-aglycone	37963440	38165280	37221120	597847	560286	606242	554165	536923	556786	344407	375461	388362	(345.02512, 5408.668)(346.14127, 11623.9795)(345.12305, 4973.0547)(403.63788, 1877.7476)(383.09253, 40957.867)(384.0894, 22420.15)(385.09045, 2114.71)(382.198, 13358.84)(367.6957, 4415.757)(368.12106, 478.69504)(369.11624, 574.39166)
p-HPEA-EA	37963440	38165280	37221120	597847	560286	606242	554165	536923	556786	344407	375461	388362	(345.02512, 5408.668)(346.14127, 11623.9795)(345.12305, 4973.0547)(403.63788, 1877.7476)(383.09253, 40957.867)(384.0894, 22420.15)(385.09045, 2114.71)(382.198, 13358.84)(367.6957, 4415.757)(368.12106, 478.69504)(369.11624, 574.39166)
Rosmanol	1	1	1	312857	273909	1	277573	278827	1	1	1	1	(347.1792, 14384.508)(348.18317, 615.04)(349.1952, 13822.988)(329.16687, 1875.8724)(331.1825, 2609.9875)(349.1903, 19627.96)(350.1936, 730.04)(351.2052, 1620.79)(385.1579, 7087.45)(365.1842, 4830.51)(369.1943, 8791.57)
Epirosmanol	392961	1194570	1078080	312857	273909	1	277573	278827	1	1	1	1	(347.1792, 14384.508)(348.18317, 615.04)(349.1952, 13822.988)(329.16687, 1875.8724)(331.1825, 2609.9875)(349.19037, 19991.387)(350.1936, 887.83496)(351.2055, 1013.71)(385.1512, 14178.03)(386.1405, 2214.23)(365.1843, 3801.8533)(368.52942, 10295.22)(368.2031, 411.12)(353.148, 1570.78)
5-Heptadecylresorcinol	1	1	1	1471604	1483609	618377	1738497	1986486	1922812	942503	952805	954880	(351.63797, 10092.464)(351.55585, 8147.23)(352.3076, 7379.4434)(331.39465, 17009.281)(332.40207, 20070.668)(333.3008, 5993.104)(335.31653, 6928.13)(353.65625, 2051.6223)(354.3309, 1092.4)(332.30127, 19799.152)(333.2993, 5592.8784)(334.3163, 33218.777)(335.31863, 7817.6484)(392.27094, 782.33496)(369.765, 29418.24)(372.2646, 4278.39)(372.80298, 2789.455)(354.77988, 5011.885)(358.2883, 376.07)
Curcumin	9111	879150	813530	1	1	1	1	1	1	1	1	1	(355.1637, 1286.03)(387.13428, 420.93335)(369.12363, 6940.3535)
5-Nonadecenylresorcinol	1	1	1	651832	388156	253610	321338	390116	295692	1	1	1	(374.32147, 2620.9255)(375.31573, 3362.26)(359.64987, 3085.4285)(357.30743, 1372.755)(358.49158, 2742.173)(359.3145, 2801.74)(413.2699, 147.66)(397.28433, 2030.1934)(400.31924, 489.94)(383.64832, 7783.49)(384.31436, 3669.97)
5-Nonadecylresorcinol	1	1	1	172511	173406	140322	2114317	350819	154837	150661	129229	310623	(378.33667, 14396.605)(379.3395, 2930.145)(360.04712, 2491.2957)(362.3384, 93.99)(380.34763, 9249.783)(379.3395, 5760.57)(360.91342, 10502.329)(361.33487, 1456.4567)(362.33694, 1912.1432)(416.13028, 3241.1982)(416.3004, 331.135)(398.2838, 831.91003)(399.28247, 3840.825)(400.30115, 2934.88)(403.34534, 5688.0796)(404.3477, 1235.8)(382.9159, 18410.764)(384.3225, 5528.4165)(385.3193, 593.63)
3,4-DHPEA-EA	9301620	8276360	8201530	1	2007210	148638	2028659	1958417	2040028	3062819	3087867	3204185	(380.95746, 5575.944)(383.10718, 27344.834)(360.142, 62228.5)(361.14432, 5101.963)(418.84348, 3273.1077)(399.07773, 88265.09)(400.0816, 9217.153)(403.0005, 22504.057)(404.1221, 2573.673)
Oleuropein-aglycone	1611980	1577360	13969.1	1	2007210	148638	2028659	1958417	2040028	3062819	3087867	3204185	(381.12933, 6266.5503)(360.14197, 126207.88)(361.1443, 10211.04)(418.84348, 3273.1077)(399.07898, 104759.555)(400.0816, 9217.153)(403.0005, 22504.057)(404.1221, 2573.673)(383.07047, 19474.977)(384.0726, 460.13998)
5-Heneicosenylresorcinol	1	1	1	1084189	625318	1	239321	273832	232277	240879	249793	270203	(387.0175, 7409.4297)(388.5477, 6063.3125)(390.3614, 140.94)(404.354, 471.67)(407.3662, 1314.02)(387.08075, 7887.7505)(388.9139, 3872.2344)(390.08, 5347.9634)(391.3744, 6870.47)(444.31726, 4857.23)(423.2917, 5712.66)(402.348, 9764.22)(403.351, 382.05)(429.10196, 1787.5651)(409.44348, 8605.161)(412.10394, 9754.798)
5-Heneicosylresorcinol	1	1	1	1085901	309940	827694	914491	1044296	756582	509659	645751	642223	(404.3766, 2948.18)(389.14032, 4360.6167)(390.92828, 3664.3003)(390.37256, 7242.0303)(391.37555, 6758.06)(406.37524, 14530.007)(407.37808, 1109.395)(389.35977, 4428.9653)(391.03967, 5598.1157)(392.6316, 2813.6726)(392.38867, 9287.63)(393.3882, 5888.14)(443.3289, 15750.265)(444.3325, 4249.99)(429.0338, 4483.578)(413.24765, 11503.258)(414.1965, 2023.5751)(414.6954, 312.00333)
Oleoside dimethylester	4664460	4664460	46452.1	1	1	1	493931	442517	486915	1	187458	195082	(419.1403, 16819.021)(420.14325, 1174.268)(403.14694, 3615.73)
Oleoside 11-methylester	1258930	1285220	1163960	1062118	956046	1026051	914868	879147	900737	272889	269741	1	(425.5613, 4865.3203)(429.1713, 952.595)(387.1346, 6670.4)(404.12183, 2880.5044)(405.1171, 371.36)(427.1858, 1363.355)(447.08273, 123621.44)(448.0853, 18624.562)(449.0878, 1894.3002)(410.1637, 1604.07)(409.10776, 28617.656)(410.11023, 2469.4492)
5-Tricosenylresorcinol	7622960	6933960	6709030	358672	413689	490751	348297	1	409994	2085050	1238590	1333130	(434.10526, 24605.371)(433.38168, 7450.5063)(434.3844, 547.25336)(435.40536, 9453.577)(412.92062, 10976.599)(413.7483, 1935.2379)(435.40244, 10933.391)(437.41165, 528.645)(414.6363, 24266.746)(415.15326, 5709.508)(469.35025, 19369.76)(470.35474, 1059.21)(456.3578, 21573.51)(457.36038, 3566.5166)(440.5086, 3793.4414)(440.3619, 1096.6599)
5-Tricosylresorcinol	1444750	1223330	1113420	1	144151	184362	361142	375734	284354	184042	136040	1996451	(436.21182, 8868.898)(436.7434, 1950.1234)(414.38834, 3714.6714)(435.40234, 11238.37)(437.4104, 1547.3629)(439.43103, 1540.4618)(419.40756, 19922.229)(420.40833, 5704.567)(421.4227, 100.58)(474.64484, 5084.1885)(455.37817, 847.98)(441.39474, 7762.7734)
5-Pentacosenylresorcinol	2344980	21903.1	2164400	1	1	293354	324124	308074	315731	132612	98178	205175	(460.92004, 223.005)(463.43658, 13154.95)(464.4362, 27844.33)(441.2282, 7625.3047)(442.2208, 2954.6821)(445.42212, 789.5899)(446.4212, 211.91)(464.43408, 32022.15)(465.43774, 4628.2935)(442.27658, 5791.422)(443.2806, 499.43863)(444.4322, 499.02)(486.42868, 1824.0087)(464.38882, 3028.4333)
5-Pentacosylresorcinol	28039770	25897760	25000050	2306372	2268105	2356652	451686	525615	527904	494702	521345	562054	(461.53098, 15629.713)(462.53235, 2366.8748)(463.4253, 11750.802)(464.42914, 2240.208)(445.1324, 1955.5471)(448.4369, 1184.315)(461.43857, 11027.56)(462.43967, 1477.8334)(444.6806, 21743.473)(444.43106, 7070.5796)(445.4318, 107.34)(500.39536, 31121.188)(501.386, 12323.163)(505.33853, 5212.373)(484.387, 1783.4268)(486.3668, 354.66333)(488.443, 426.32)(469.06955, 4031.1943)(470.35474, 836.16327)
Demethyloleuropein	1	1	1	1	1	1	1	1	1	116741	103655	127579	(508.1508, 636.10333)(565.11707, 449.358)(547.126, 1114.0782)
Ligstroside	3949540	4562860	3805380	1	1	1	1	1	1	1	1	1	(509.1324, 240.33)(553.13916, 934.04663)(543.2258, 3439.0566)(544.1741, 4012.4434)(525.218, 7426.12)(526.2216, 242.65)(531.22876, 1685.1832)
Cinnamic acid	12193260	12464480	12931750	1	1	1	1	1	1	1	1	1	(130.0466, 24177.62)(175.01477, 2891.4434)(173.03963, 1189.2799)(133.0574, 27677.65)(134.0416, 1685.5267)(191.03474, 300.815)(150.0543, 8360.341)(151.07516, 24927.227)(152.0529, 5518.3804)(157.0457, 7380.0405)(148.0569, 23983.53)
2,6-Dihydroxybenzoic acid	18500260	18089790	17838420	1	1	1	1	1	1	1	1	1	(155.03926, 86917.195)(156.04187, 1945.9434)(139.03026, 11453.28)(192.9944, 39349.168)(177.02055, 8131.7993)(161.00815, 491.865)
o-Coumaric acid	8335240	8060220	76325.1	1	1	1	1	1	1	1	1	1	(165.05067, 4679.7437)(147.02016, 13147.63)(150.07378, 1292.5167)(152.0531, 3008.2932)(186.98846, 719.17)(182.0769, 26526.617)(171.02275, 27309.127)(172.0252, 302.66)
Dihydro-p-coumaric acid	2065430	2065430	1890570	105127	1	97890	99683	99678	100752	1	1	1	(167.0663, 10978.325)(149.05579, 858.525)(167.0728, 21486.07)(168.0764, 387.54)(205.02126, 6473.4683)(206.02275, 597.59)(207.01987, 496.00003)
p-Coumaric acid ethyl ester	7357880	7447920	7157440	1	1	1	1	1	1	1	1	1	(193.08183, 49768.76)(194.0846, 3359.6501)(178.0821, 1488.4434)(210.1157, 1827.7968)(219.10767, 470.69666)(202.0816, 766.86005)
Homoveratric acid	17881	1738690	1722700	1	1	1	1	1	1	1	1	1	(197.07619, 2671.44)(179.06621, 7798.31)
Hydroxycaffeic acid	60370960	56535570	562494	1272449	1198227	1240899	1241155	1208013	1287403	1596981	1597957	1733782	(200.03996, 38439.074)(201.03693, 4116.283)(182.70703, 723.48)(183.7284, 168578.36)(184.0697, 222510.58)(235.01599, 338.56998)(216.99197, 74871.95)(217.99297, 1112.6725)(219.0776, 380.64)(198.09264, 8282.503)(219.02234, 336192.88)(220.35698, 14488.917)(221.0208, 17028.77)(205.02144, 4412.5874)(206.02318, 437.9125)
Methoxyphenylacetic acid	1	1	1	105127	1	97890	99683	99678	100752	1	1	1	(205.02126, 6473.4683)(206.02275, 597.59)(207.01987, 496.00003)
Caffeic acid ethyl ester	4740470	482321	4446130	1	1	1	1	1	1	1	1	1	(209.07634, 32893.355)(210.07935, 1681.3334)(190.04521, 952.07666)(195.0832, 6163.65)
p-Coumaroyl glycolic acid	5075590	4632600	4660180	124465	112008	113959	120510	123532	140481	1	1	1	(223.37886, 17610.451)(223.53493, 868.70746)(224.02263, 1590.9834)(204.05164, 29963.82)(205.05434, 3483.22)(262.16586, 9834.181)(249.03601, 9777.167)(242.0963, 432.86)(247.05014, 405.54)(229.04333, 2230.9268)
p-Coumaroyl malic acid	68927.1	7872120	6540760	1	1	1	1	1	1	1	1	1	(263.06577, 1306.5367)(265.0173, 25382.85)(266.06506, 15027.863)(319.02567, 1382.1566)(303.05466, 41866.83)(304.05063, 2431.83)(306.9898, 1269.29)(298.05722, 2109.53)(281.74182, 10748.073)(282.74725, 3342.9797)(283.0807, 869.92)(287.07645, 6513.4897)(288.07782, 367.19003)(289.07516, 1967.82)(290.06995, 98054.73)
p-Coumaroyl tartaric acid	757950	1461130	1779030	607159	667065	153644	578762	694126	1	1	1	1	(281.0294, 2527.8699)(282.0808, 13355.61)(283.0807, 1888.47)(297.63052, 33337.805)(298.7267, 10036.911)(301.04718, 23138.766)(302.04855, 7474.96)(335.0651, 1274.95)(317.0139, 6369.5767)(317.069, 416.9)(318.0525, 418.06)(298.0573, 2286.39)(319.04523, 3180.07)(303.0547, 49401.5)(304.0508, 2723.45)
4-Hydroxybenzoic acid 4-O-glucoside	2092180	1913170	2154800	1	1	1	1	1	1	1	1	1	(282.08078, 14298.406)(283.08063, 2063.61)(341.0089, 7928.0366)(342.09555, 4532.41)(322.0269, 1956.5801)(323.05734, 4712.5034)(325.0344, 7545.1836)(318.1575, 508.43)(304.14368, 90382.32)(305.1459, 7239.59)(309.05176, 10546.384)
Avenanthramide 2p	2991470	2914880	2625000	1	1	1	1	1	1	1	1	1	(284.10745, 1172.05)(302.1173, 1586.11)(299.1034, 21635.422)(300.10638, 610.385)
Avenanthramide 2c	1	1	1	541670	604316	122274	522445	636811	107420	1	1	1	(297.06693, 21492.361)(298.07065, 1405.35)(303.0843, 5138.1797)(341.03748, 1963.2699)(325.06927, 5334.3115)
Avenanthramide K	1	1	1	541670	604316	122274	522445	636811	107420	1	1	1	(297.06693, 21492.361)(298.07065, 1405.35)(303.0843, 5138.1797)(341.03748, 1963.2699)(325.06927, 5334.3115)
Caffeoyl aspartic acid	485911	4716830	477471	1	1	1	1	1	1	1	1	1	(299.03958, 54400.926)(300.03897, 24908.88)(301.04752, 22280.17)(336.0006, 378.11)(316.0171, 6270.2134)
Protocatechuic acid 4-O-glucoside	2110400	2317800	2030880	173160	1	1	1	1	1	1	1	1	(299.08466, 16223.15)(300.08746, 1046.325)(339.13275, 617.66504)(317.0955, 10797.77)(318.0979, 438.69)
Feruloyl tartaric acid	16029	16073	1443440	1	1	1	1	1	1	1	1	1	(309.05176, 9496.753)(366.06168, 429.43997)(347.02527, 1980.4332)(326.1229, 1230.1466)(351.06314, 28822.479)(352.0587, 2220.3699)(334.37125, 679.12335)(335.06525, 1364.985)
Sinapine	2004320	1865900	1847040	1	1	1	1	1	1	1	1	1	(310.202, 7321.4336)(292.19223, 13100.073)(311.21402, 6881.6504)(293.20547, 818931.44)(294.20865, 149460.83)(295.2145, 15485.57)(337.09622, 776.37665)(331.18088, 105215.65)(332.1835, 12467.239)(333.19553, 14343.004)(315.18704, 348847.9)(316.1898, 55694.95)(317.19183, 3486.2568)
Cinnamoyl glucose	99761	93010	929890	1019389	954945	1040217	859829	852843	906585	1	1	1	(313.11566, 2319.375)(297.1472, 437.72668)(298.08276, 5344.74)(349.08102, 7045.027)(314.17346, 2830.5066)(335.0938, 4411.577)(317.60416, 6517.781)(318.09885, 449.64)
Caffeoyl tartaric acid	1239070	1166380	1164090	1	1	1	1	1	1	1	1	1	(315.01657, 32506.975)(316.0171, 5878.3228)(317.02768, 7333.2266)(299.03958, 51000.863)(300.03897, 23352.072)(336.0006, 354.48)
Caffeic acid 4-O-glucoside	116786930	121015150	131205800	2136624	1976463	2184050	1952190	1816067	1986091	2095003	2108654	2213530	(326.10175, 17921.73)(326.10797, 583.16)(343.11102, 73773.914)(344.11368, 6910.287)(381.07117, 275783.1)(382.07382, 25133.318)(383.07047, 15637.616)(384.0726, 369.12332)(363.05966, 804.35333)(360.14197, 101464.75)(361.1443, 8200.51)(342.1307, 4033.673)(365.0974, 158745.5)(366.09998, 12856.23)(367.10092, 840.9733)(351.05966, 1601.3531)
Caffeoyl glucose	116786930	121015150	131205800	2136624	1976463	2184050	1952190	1816067	1986091	2095003	2108654	2213530	(326.10175, 17921.73)(326.10797, 583.16)(343.11102, 73773.914)(344.11368, 6910.287)(381.07117, 275783.1)(382.07382, 25133.318)(383.07047, 15637.616)(384.0726, 369.12332)(363.05966, 804.35333)(360.14197, 101464.75)(361.1443, 8200.51)(342.1307, 4033.673)(365.0974, 158745.5)(366.09998, 12856.23)(367.10092, 840.9733)(351.05966, 1601.3531)
p-Coumaroylquinic acid	2261150	2462700	2143530	1	1	1	1	1	1	1	1	1	(339.1083, 3493.1067)(321.10037, 3047.6067)(379.09048, 863.2133)(357.12537, 41969.67)(358.12817, 5680.33)(360.15674, 1471.9135)
4-p-Coumaroylquinic acid	1907130	1949130	182821	1	1	1	1	1	1	1	1	1	(343.1276, 1215.9)(321.12286, 2558.1768)(383.087, 252252.94)(361.10425, 10233.394)(338.12643, 4139.553)
3-p-Coumaroylquinic acid	1907130	1949130	182821	1	1	1	1	1	1	1	1	1	(343.1276, 1215.9)(321.12286, 2558.1768)(383.087, 252252.94)(361.10425, 10233.394)(338.12643, 4139.553)
p-Coumaric acid 4-O-glucoside	1011490	1011490	884750	1	1	1	1	1	1	1	1	1	(344.12537, 6474.605)(365.0964, 1119.6)(332.1262, 4880.11)(333.1289, 341.63)
Ferulic acid 4-O-glucoside	13455030	14087050	12627190	252732	229123	246171	258237	242317	265633	418908	404160	436705	(357.12537, 55743.938)(358.12817, 7546.2563)(360.15674, 1954.2933)(340.82672, 219646.0)(342.11578, 23211.414)(343.11026, 89604.91)(344.113, 7621.454)(398.409, 85264.93)(400.0811, 8906.201)(401.07568, 70420.53)(374.1355, 2812.54)(379.091, 11732.002)(361.08478, 352.185)
Feruloyl glucose	13455030	14087050	12627190	252732	229123	246171	258237	242317	265633	418908	404160	436705	(357.12537, 55743.938)(358.12817, 7546.2563)(360.15674, 1954.2933)(340.82672, 219646.0)(342.11578, 23211.414)(343.11026, 89604.91)(344.113, 7621.454)(398.409, 85264.93)(400.0811, 8906.201)(401.07568, 70420.53)(374.1355, 2812.54)(379.091, 11732.002)(361.08478, 352.185)
8-O-4'-Dehydrodiferulic acid	1335200	1290440	12921	849632	780293	839825	721277	698794	718209	1	1	1	(369.1067, 9198.464)(411.78052, 11610.431)(412.10812, 914.4734)
5-8'-Dehydrodiferulic acid	1335200	1290440	12921	849632	780293	839825	721277	698794	718209	1	1	1	(369.1067, 9198.464)(411.78052, 11610.431)(412.10812, 914.4734)
5-8'-Benzofuran dehydrodiferulic acid	1335200	1290440	12921	849632	780293	839825	721277	698794	718209	1	1	1	(369.1067, 9198.464)(411.78052, 11610.431)(412.10812, 914.4734)
5-5'-Dehydrodiferulic acid	1335200	1290440	12921	849632	780293	839825	721277	698794	718209	1	1	1	(369.1067, 9198.464)(411.78052, 11610.431)(412.10812, 914.4734)
Ellagic acid arabinoside	1	1	1	960041	911322	949048	940555	931708	931956	1309064	1314728	1384266	(435.1925, 1137.7252)(437.05725, 1571.9508)(419.0525, 300.13)(417.05164, 7808.364)(473.0194, 4824.0684)(455.0114, 499.68)(457.04395, 40133.086)(458.04672, 2735.6987)
Ellagic acid acetyl-xyloside	1	1	1	924301	872209	939680	922721	885020	951375	1775542	1769765	1901231	(458.04672, 2759.6206)(477.91666, 1098.6257)(459.6202, 42681.355)(460.04623, 3373.0898)(516.68634, 16434.943)(516.01196, 1607.6499)(499.00412, 17333.04)(500.00778, 659.5891)(485.0567, 1627.6222)
Ellagic acid acetyl-arabinoside	1	1	1	924301	872209	939680	922721	885020	951375	1775542	1769765	1901231	(458.04672, 2759.6206)(477.91666, 1098.6257)(459.6202, 42681.355)(460.04623, 3373.0898)(516.68634, 16434.943)(516.01196, 1607.6499)(499.00412, 17333.04)(500.00778, 659.5891)(485.0567, 1627.6222)
Valoneic acid dilactone	1	1	1	1	1	1	1	1	1	156650	143483	151718	(473.017, 4669.75)(475.0142, 5122.47)(473.02084, 1881.4366)(475.01822, 1902.5623)(512.3062, 840.56775)(490.97266, 2569.273)(494.99344, 13729.524)(477.10895, 2764.569)(478.21027, 504.59198)(479.009, 465.88)
Chicoric acid	287221	2598890	2885090	1	1	1	1	1	1	1	1	1	(479.0657, 438.065)(481.06845, 1971.45)(457.07727, 1027.54)(513.01886, 884.49)(495.0399, 1779.3833)(474.13885, 432.12)(497.0464, 16623.95)(498.0488, 723.23)(481.0681, 1896.07)(483.1123, 1564.27)
3,5-Diferuloylquinic acid	2774680	2920340	2635980	1	1	1	1	1	1	1	1	1	(527.16064, 2087.0332)(588.1601, 340.91666)(563.19696, 11603.966)(564.1994, 1790.94)
3,4-Diferuloylquinic acid	2774680	2920340	2635980	1	1	1	1	1	1	1	1	1	(527.16064, 2087.0332)(588.1601, 340.91666)(563.19696, 11603.966)(564.1994, 1790.94)
24-Methyllathosterol ferulate	1424170	13140	1338490	1	1	1	1	1	1	1	1	1	(558.4039, 8530.343)(579.4141, 59572.05)(580.4163, 9324.2295)(582.392, 822.27)(560.3795, 1027.29)(601.42664, 37620.812)(602.42926, 5430.7534)(604.4047, 520.26666)
24-Methylcholesterol ferulate	1424170	13140	1338490	1	1	1	1	1	1	1	1	1	(558.4039, 8530.343)(579.4141, 59572.05)(580.4163, 9324.2295)(582.392, 822.27)(560.3795, 1027.29)(601.42664, 37620.812)(602.42926, 5430.7534)(604.4047, 520.26666)
24-Methylenecholestanol ferulate	1424170	13140	1338490	1	1	1	1	1	1	1	1	1	(558.4039, 8530.343)(579.4141, 59572.05)(580.4163, 9324.2295)(582.392, 822.27)(560.3795, 1027.29)(601.42664, 37620.812)(602.42926, 5430.7534)(604.4047, 520.26666)
24-Methylcholestanol ferulate	3167521	29378400	29378400	1	1	1	110659	1	1	1	1	1	(579.0929, 30102.023)(580.0955, 4240.4565)(582.39215, 541.475)(560.37964, 752.21497)(623.43945, 33963.58)(624.442, 5078.565)(601.4269, 39811.875)(602.4293, 6005.915)(588.4339, 32683.436)(589.4364, 7525.9854)
Sitosterol ferulate	71970	6328340	6342940	663023	621441	829406	275151	273056	167355	1	1	1	(591.4277, 18363.656)(592.4309, 6374.22)(593.44366, 21206.977)(594.4467, 7388.283)(595.45044, 1435.8232)(572.4192, 14837.876)(592.2865, 86531.56)(593.2892, 24551.486)(596.40765, 2819.75)(574.395, 2936.1902)(629.39496, 9453.383)(630.39764, 1365.3234)(618.3967, 439.87)(614.3468, 17016.057)(616.4445, 13075.747)(618.4202, 2119.2932)
Schottenol ferulate	71970	6328340	6342940	663023	621441	829406	275151	273056	167355	1	1	1	(591.4277, 18363.656)(592.4309, 6374.22)(593.44366, 21206.977)(594.4467, 7388.283)(595.45044, 1435.8232)(572.4192, 14837.876)(592.2865, 86531.56)(593.2892, 24551.486)(596.40765, 2819.75)(574.395, 2936.1902)(629.39496, 9453.383)(630.39764, 1365.3234)(618.3967, 439.87)(614.3468, 17016.057)(616.4445, 13075.747)(618.4202, 2119.2932)
Stigmastanol ferulate	1	1861490	2432840	2237366	2013820	2893670	1945016	1661452	2192784	1	1	1	(592.43274, 11870.041)(576.4521, 10828.195)(577.4547, 1052.435)(593.4449, 94813.04)(594.4482, 32565.977)(595.45154, 6349.572)(596.45306, 1025.2067)(637.4118, 228.44)(613.4129, 3195.458)(614.4148, 233.78)(615.4285, 4548.0454)(616.4312, 1903.3682)
Verbascoside	1096450	1096450	1109420	263430	234588	255708	251265	245810	251264	323408	313133	351098	(627.916, 8590.863)(627.9354, 2411.6472)(629.22534, 2105.968)(630.20447, 2336.5542)(609.21313, 2602.4983)(610.2106, 1869.5433)(629.4633, 4236.6)(628.2318, 1757.35)(629.2279, 1514.52)(609.1348, 2039.751)(610.1246, 903.8709)(610.2168, 1318.96)(663.18384, 11889.91)(664.1862, 1770.6641)(648.19507, 1566.5388)(649.1947, 2883.7773)(650.1934, 1388.16)(651.201, 803.05145)(630.74316, 2855.6345)(631.70447, …
1,2-Diferuloylgentiobiose	1	1	1	1	1	1	1	1	1	158980	158980	199279	(717.15546, 28855.973)(718.15686, 7539.4795)(719.15295, 31725.291)(720.15485, 6025.932)
1,2-Disinapoylgentiobiose	7586390	639251	6296160	1	1	1	1	1	1	1	1	1	(776.215, 13925.784)(777.2156, 8245.96)(778.2136, 5670.7163)(779.214, 685.81995)
4-Hydroxybenzoic acid	526104880	448568440	545473640	1	1	1	1	1	1	1	1	1	(122.02903, 15581.199)(124.03645, 39796.883)(139.0355, 14646.13)(177.01912, 6185.3228)(158.97064, 21301.49)(157.04567, 7102.78)(158.07733, 3363.0566)(138.0522, 2204058.8)(139.38899, 106170.5)(140.0565, 6441.41)(142.998, 1137.2)
3-Hydroxybenzoic acid	526104880	448568440	545473640	1	1	1	1	1	1	1	1	1	(122.02903, 15581.199)(124.03645, 39796.883)(139.0355, 14646.13)(177.01912, 6185.3228)(158.97064, 21301.49)(157.04567, 7102.78)(158.07733, 3363.0566)(138.0522, 2204058.8)(139.38899, 106170.5)(140.0565, 6441.41)(142.998, 1137.2)
2-Hydroxybenzoic acid	526104880	448568440	545473640	1	1	1	1	1	1	1	1	1	(122.02903, 15581.199)(124.03645, 39796.883)(139.0355, 14646.13)(177.01912, 6185.3228)(158.97064, 21301.49)(157.04567, 7102.78)(158.07733, 3363.0566)(138.0522, 2204058.8)(139.38899, 106170.5)(140.0565, 6441.41)(142.998, 1137.2)
Benzoic acid	2339730	3094770	2229370	1	1	1	1	1	1	1	1	1	(122.039734, 1360.93)(123.041565, 12992.847)(110.05717, 782.98663)(142.99806, 7746.767)(140.05026, 3073.5203)(123.051735, 9363.043)(147.02397, 20388.547)(150.05144, 3377.7703)(127.02063, 7126.707)
3-Hydroxyphenylacetic acid	2486590	2376440	2376440	1	1	1	1	1	1	1	1	1	(155.03925, 86740.58)(156.04181, 2047.95)(134.04175, 17780.031)(137.0601, 42846.617)(138.06274, 843.655)(139.05621, 390.44)(191.0347, 8654.33)(173.01105, 1094.8301)(175.11554, 542827.8)(176.0351, 9640.605)(177.02054, 8075.455)
2-Hydroxyphenylacetic acid	2486590	2376440	2376440	1	1	1	1	1	1	1	1	1	(155.03925, 86740.58)(156.04181, 2047.95)(134.04175, 17780.031)(137.0601, 42846.617)(138.06274, 843.655)(139.05621, 390.44)(191.0347, 8654.33)(173.01105, 1094.8301)(175.11554, 542827.8)(176.0351, 9640.605)(177.02054, 8075.455)
2,4-Dihydroxybenzoic acid	18500260	18089790	17838420	1	1	1	1	1	1	1	1	1	(155.03926, 86917.195)(156.04187, 1945.9434)(139.03026, 11453.28)(192.9944, 39349.168)(177.02055, 8131.7993)(161.00815, 491.865)
Protocatechuic acid	18500260	18089790	17838420	1	1	1	1	1	1	1	1	1	(155.03926, 86917.195)(156.04187, 1945.9434)(139.03026, 11453.28)(192.9944, 39349.168)(177.02055, 8131.7993)(161.00815, 491.865)
2,3-Dihydroxybenzoic acid	18500260	18089790	17838420	1	1	1	1	1	1	1	1	1	(155.03926, 86917.195)(156.04187, 1945.9434)(139.03026, 11453.28)(192.9944, 39349.168)(177.02055, 8131.7993)(161.00815, 491.865)
Gentisic acid	18500260	18089790	17838420	1	1	1	1	1	1	1	1	1	(155.03926, 86917.195)(156.04187, 1945.9434)(139.03026, 11453.28)(192.9944, 39349.168)(177.02055, 8131.7993)(161.00815, 491.865)
3,5-Dihydroxybenzoic acid	18500260	18089790	17838420	1	1	1	1	1	1	1	1	1	(155.03926, 86917.195)(156.04187, 1945.9434)(139.03026, 11453.28)(192.9944, 39349.168)(177.02055, 8131.7993)(161.00815, 491.865)
4-Hydroxyphenylacetic acid	2486590	2874390	2369680	1	1	1	1	1	1	1	1	1	(155.0393, 92031.64)(156.0419, 2185.28)(134.04164, 6714.1167)(157.0457, 4470.705)(158.0774, 2209.235)(137.05977, 17303.646)(138.05571, 1496126.4)(139.05547, 100315.41)(140.05655, 6766.09)(191.03445, 4727.76)(173.0111, 1334.43)(174.42712, 201800.58)(152.053, 7814.5)(175.3549, 7128.513)(177.0206, 8246.46)(157.0071, 29971.633)
2-Hydroxy-2-phenylacetic acid	2486590	2874390	2780070	1	1	1	1	1	1	1	1	1	(155.0393, 92031.64)(156.0419, 2185.28)(134.04164, 7078.4272)(157.0457, 5437.79)(158.07735, 2577.6401)(137.05977, 17648.65)(138.05571, 1422462.0)(139.05547, 95235.0)(140.05655, 6316.2754)(191.03473, 3252.32)(173.0111, 1334.43)(174.42712, 201325.92)(152.053, 6690.26)(175.3549, 6604.027)(177.0206, 8246.46)(157.0071, 26537.814)
Phenylacetic acid	5174090	4368400	4061890	1	1	1	1	1	1	1	1	1	(157.0071, 41336.81)(162.07224, 22012.467)(163.0562, 3891.4001)(123.0522, 2388.11)(137.0596, 2287.4033)(138.05217, 2436057.0)(139.0552, 164622.64)(140.05653, 7183.853)(158.07738, 2459.6367)(175.01477, 5046.3003)(145.04584, 13540.9795)
m-Coumaric acid	8335240	8060220	763251	1	1	1	1	1	1	1	1	1	(165.05067, 4679.7437)(147.02016, 13147.63)(150.07378, 1292.5167)(152.0531, 3008.2932)(186.98846, 719.17)(182.0769, 26526.617)(171.02275, 27309.127)(172.0252, 302.66)
p-Coumaric acid	8335240	8060220	763251	1	1	1	1	1	1	1	1	1	(165.05067, 4679.7437)(147.02016, 13147.63)(150.07378, 1292.5167)(152.0531, 3008.2932)(186.98846, 719.17)(182.0769, 26526.617)(171.02275, 27309.127)(172.0252, 302.66)
4-Hydroxyphenyl-2-propionic acid	2065430	2065430	1890570	105127	1	97890	99683	99678	100752	1	1	1	(167.0663, 10978.325)(149.05579, 858.525)(167.0728, 21486.07)(168.0764, 387.54)(205.02126, 6473.4683)(206.02275, 597.59)(207.01987, 496.00003)
3-Hydroxyphenylpropionic acid	2065430	2065430	1890570	105127	1	97890	99683	99678	100752	1	1	1	(167.0663, 10978.325)(149.05579, 858.525)(167.0728, 21486.07)(168.0764, 387.54)(205.02126, 6473.4683)(206.02275, 597.59)(207.01987, 496.00003)
3,4-Dihydroxyphenylacetic acid	301951	269761	2780040	1	1	1	1	1	1	1	1	1	(168.0496, 2326.8967)(169.0543, 4763.1265)(155.03926, 67392.31)(156.04187, 1517.8301)(192.9944, 30380.646)(194.99321, 860.3)(186.06886, 2228.0532)(191.03477, 7066.5503)(173.01093, 820.92334)
4-Hydroxymandelic acid	301951	269761	2780040	1	1	1	1	1	1	1	1	1	(168.0496, 2326.8967)(169.0543, 4763.1265)(155.03926, 67392.31)(156.04187, 1517.8301)(192.9944, 30380.646)(194.99321, 860.3)(186.06886, 2228.0532)(191.03477, 7066.5503)(173.01093, 820.92334)
Vanillic acid	30195.1	2494920	2533040	1	1	1	1	1	1	1	1	1	(168.0496, 2776.78)(169.0543, 5644.373)(155.03926, 80837.4)(156.04187, 1809.48)(192.9944, 36597.246)(194.99321, 1045.48)(186.06813, 2139.8298)(191.03473, 8275.7)(173.01093, 961.88666)
3-O-Methylgallic acid	4570300	4570300	39165360	1	1	1	1	1	1	1	1	1	(168.0496, 825.09)(169.0543, 1630.34)(223.0273, 270.15)(224.0226, 340.47)(208.9682, 21793.33)(209.9703, 498.54)(203.04831, 126412.7)(204.0819, 2230.97)(205.0543, 1031.57)(206.0508, 3836.58)(184.0692, 76483.766)(185.06406, 4707.6953)(186.069, 1039.14)(210.056, 376.22)(191.0349, 2961.86)(192.0511, 1089.25)
4-O-Methylgallic acid	4570300	4570300	39165360	1	1	1	1	1	1	1	1	1	(169.3753, 9408.543)(169.0543, 1630.34)(223.0273, 270.15)(224.0226, 340.47)(208.9682, 21793.33)(209.9703, 498.54)(203.04831, 126412.7)(204.0819, 2230.97)(205.0543, 1031.57)(206.0508, 3836.58)(184.0692, 76483.766)(185.06406, 4707.6953)(186.069, 1039.14)(210.056, 376.22)(191.69458, 4667.5166)(192.0511, 1089.25)
Gallic acid	17390830	17449620	16895950	495716	438732	442286	494106	469809	513508	453210	450471	467887	(171.88986, 18300.33)(173.74673, 3649.1704)(215.0125, 1308.8334)(193.09271, 293.985)(194.686, 1310.5623)(196.01862, 306.2375)
3-Phenylpropionic acid	3259750	6705900	6546980	1	1	1	1	1	1	1	1	1	(173.69946, 16111.663)(175.0145, 1373.1951)(177.0192, 5046.215)(177.0685, 2604.98)(133.05745, 32966.324)(150.054, 2148.985)(191.69978, 7370.513)(152.40923, 21185.773)(157.04578, 15493.534)(158.07735, 4296.0703)(150.0739, 21509.3)
Isoferulic acid	278751	27080240	256692	1	1	1	1	1	1	1	1	1	(177.06673, 5918.33)(215.01164, 76897.5)(216.0144, 1957.6865)(217.01094, 6231.487)(217.06316, 3117.32)(203.04802, 803.4067)
Ferulic acid	278751	27080240	256692	1	1	1	1	1	1	1	1	1	(177.06673, 5918.33)(215.01164, 76897.5)(216.0144, 1957.6865)(217.01094, 6231.487)(217.06316, 3117.32)(203.04802, 803.4067)
Hippuric acid	1	1	1	116297	122222	125257	124279	130247	108676	1	1	1	(179.06702, 1884.5184)(161.0467, 6664.675)(167.06564, 6474.38)(201.25877, 5903.2324)(202.25699, 4334.855)(197.09174, 11698.207)
3-Hydroxy-3-(3-hydroxyphenyl)propionic acid	3478090	3084480	3041990	1	1	1	1	1	1	1	1	1	(183.04578, 1002.39667)(184.0697, 265886.34)(185.06621, 21375.799)(186.06813, 2148.9534)(187.0764, 790.21)(164.07013, 38518.13)(167.06966, 1896.3066)(168.0496, 2774.0)(169.0543, 5640.8335)(221.02077, 18660.906)(204.08174, 1315.0734)(205.05434, 3406.6067)(191.03473, 8292.39)(192.05096, 3463.0032)
Dihydrocaffeic acid	3478090	3084480	3041990	1	1	1	1	1	1	1	1	1	(183.04578, 1002.39667)(184.0697, 265886.34)(185.06621, 21375.799)(186.06813, 2148.9534)(187.0764, 790.21)(164.07013, 38518.13)(167.06966, 1896.3066)(168.0496, 2774.0)(169.0543, 5640.8335)(221.02077, 18660.906)(204.08174, 1315.0734)(205.05434, 3406.6067)(191.03473, 8292.39)(192.05096, 3463.0032)
Homovanillic acid	3478090	3084480	3041990	1	1	1	1	1	1	1	1	1	(183.04578, 1002.39667)(184.0697, 265886.34)(185.06621, 21375.799)(186.06813, 2148.9534)(187.0764, 790.21)(164.07013, 38518.13)(167.06966, 1896.3066)(168.0496, 2774.0)(169.0543, 5640.8335)(221.02077, 18660.906)(204.08174, 1315.0734)(205.05434, 3406.6067)(191.03473, 8292.39)(192.05096, 3463.0032)
Phenacetylglycine	8014290	7701600	7296540	171607	1	1	1	1	1	1	1	1	(193.06606, 23566.633)(175.058, 4561.495)(180.33296, 8371.885)(233.0435, 2620.8467)(215.04732, 12081.79)(198.09253, 11121.011)(217.06316, 7647.8735)(203.04814, 45498.13)
Dihydroferulic acid	17881	1738690	1722700	1	1	1	1	1	1	1	1	1	(197.07619, 2671.44)(179.06621, 7798.31)
3-Hydroxyphenylvaleric acid	6630970	6630970	6437090	100109	1	721513	1	1	1	1	1	1	(197.34938, 12651.533)(197.0986, 6751.7705)(176.0876, 6526.85)(198.1191, 1194.9)(180.08215, 10323.189)(233.0576, 5857.13)(215.04735, 9864.006)(217.0632, 6264.31)(204.08185, 2830.1401)
Danshensu	17702670	17011670	17472760	1	1	1	1	1	1	1	1	1	(199.05617, 102064.43)(200.05879, 5320.8667)(181.04553, 11880.333)
3,4-O-Dimethylgallic acid	17662690	17011670	17472760	1	1	1	1	1	1	1	1	1	(199.05617, 102064.43)(200.05879, 5320.8667)(181.04553, 11880.333)
Syringic acid	17702670	17011670	17472760	1	1	1	1	1	1	1	1	1	(199.05617, 102064.43)(200.05879, 5320.8667)(181.04553, 11880.333)
Gallic acid ethyl ester	17702670	17011670	17472760	1	1	1	1	1	1	1	1	1	(199.05617, 102064.43)(200.05879, 5320.8667)(181.04553, 11880.333)
Sinapic acid	390731	3223900	294941	1	1	1	1	1	1	1	1	1	(206.0508, 8288.566)(247.01561, 764.39667)(251.02527, 6855.5566)(247.05103, 404.99332)(210.092, 1617.9901)(242.09644, 3803.75)(263.06577, 804.9133)(229.059, 561.95)(229.04333, 1318.18)(224.12265, 305.465)
Dihydrosinapic acid	4740470	482321	356031	1	1	1	1	1	1	1	1	1	(209.0763, 28027.367)(210.0794, 1833.86)(245.1326, 240.39)(247.1268, 1731.77)(253.10103, 3408.01)(235.091, 530.17)
Caffeic acid	1	1	1	107548	108608	99706	100302	116620	94612	1	1	1	(221.00108, 13914.919)(201.0008, 5623.89)(185.02155, 1252.2067)
Vanillic acid 4-sulfate	5218930	4091890	32353.1	1	1	1	1	1	1	1	1	1	(229.96893, 569.88666)(230.9847, 15775.308)(287.97305, 12687.276)
Caffeic acid 3-sulfate	8701470	848051	8147140	239712	213267	235071	235132	243637	245201	258087	267217	284330	(259.98837, 4713.4297)(241.9983, 29941.617)(260.98874, 3562.16)(242.9963, 12624.199)(243.99571, 4108.94)(302.9675, 463.45)(282.02414, 1092.4266)(283.42648, 4471.4478)(286.998, 840.44)(264.98492, 416.16498)
Caffeic acid 4-sulfate	8701470	848051	8147140	239712	213267	235071	235132	243637	245201	258087	267217	284330	(259.98837, 4713.4297)(241.9983, 29941.617)(260.98874, 3562.16)(242.9963, 12624.199)(243.99571, 4108.94)(302.9675, 463.45)(282.02414, 1092.4266)(283.42648, 4471.4478)(286.998, 840.44)(264.98492, 416.16498)
Dihydrocaffeic acid 3-sulfate	1	1	1	502137	464670	520266	433394	486324	469647	213046	207217	208590	(263.0168, 570.245)(300.9771, 8674.083)(301.9729, 426.88)(302.9675, 499.1)(284.96207, 6486.595)(287.66617, 19218.582)(289.55872, 1112.7256)(267.33493, 4319.854)(268.00226, 1403.1224)(269.0003, 1322.755)
Homovanillic acid 4-sulfate	1	1	1	502137	464670	520266	433394	486324	469647	213046	207217	208590	(263.0168, 570.245)(300.9771, 8674.083)(301.9729, 426.88)(302.9675, 499.1)(284.96207, 6486.595)(287.66617, 19218.582)(289.55872, 1112.7256)(267.33493, 4319.854)(268.00226, 1403.1224)(269.0003, 1322.755)
Feruloylglycine	1395490	2093490	1375700	1	1	1	1	1	1	1	1	1	(274.09647, 3226.8398)(277.0832, 1156.9)(233.0576, 8120.17)(271.41, 1030.9467)(272.08075, 959.32996)(291.01266, 10941.177)(293.0201, 15681.887)(256.0757, 22544.04)(258.0433, 2861.09)(259.0747, 1148.22)
Ferulic acid 4-sulfate	1	1	1	1	1	1	224218	253036	214713	1	1	1	(274.44925, 1990.7826)(275.0179, 1508.9475)(257.00055, 1325.4933)(318.97958, 578.1534)(294.96112, 4836.314)
Ellagic acid	41839780	386449	35560860	200477	182762	175073	195173	190741	187582	1	1	1	(306.99017, 37679.465)(284.99985, 3405.4502)(286.0012, 431.95)(342.46246, 2265.2163)(322.9664, 27656.035)(323.96414, 6915.983)(321.0497, 217.64)(305.07645, 893.20496)(324.98618, 1732.7888)(310.42023, 7408.21)
5-p-Coumaroylquinic acid	1907130	1949130	182821	1	1	1	1	1	1	1	1	1	(343.1276, 1215.9)(321.12286, 2558.1768)(383.087, 252252.94)(361.10425, 10233.394)(338.12643, 4139.553)
Rosmarinic acid	48318960	48542150	47115770	1	1	1	1	1	1	1	1	1	(343.1277, 1288.4667)(345.12146, 2208.7166)(399.0591, 6510.4766)(378.13126, 76880.31)(379.13364, 7370.15)(361.10425, 8868.937)(383.0869, 221049.75)(384.0894, 22898.209)(385.09045, 2158.3967)
Dihydroferulic acid 4-O-glucuronide	1406140	13941	1262660	407849	396145	395055	392759	373714	397678	672864	663383	688182	(355.09366, 3598.04)(411.07993, 6674.983)(393.0633, 3204.2847)(390.16614, 1477.4834)(372.1767, 415.88)(396.508, 3513.1948)(396.1246, 684.25)(377.31604, 16095.998)(378.92862, 5452.22)(381.09106, 1365.19)
Dihydrocaffeic acid 3-O-glucuronide	200371	2196120	1904950	417368	407481	381595	379591	409493	355467	183088	170737	181356	(358.09058, 1744.9824)(359.28802, 5879.55)(403.07306, 13283.955)(376.1379, 2784.3035)(358.12817, 9019.606)(382.0442, 1035.1605)
Caffeic acid 4-O-glucuronide	1	1	1	840957	821576	788057	793925	801712	753885	384883	365162	384026	(358.42026, 16710.611)(359.08795, 5249.831)(360.08472, 7487.316)(360.0874, 367.2)(361.0833, 376.71)(357.08926, 22040.71)(358.0913, 1371.5732)
Caffeoyl C1-glucuronide	1	1	1	840957	821576	788057	793925	801712	753885	384883	365162	384026	(358.42026, 16710.611)(359.08795, 5249.831)(360.08472, 7487.316)(360.0874, 367.2)(361.0833, 376.71)(357.08926, 22040.71)(358.0913, 1371.5732)
Caffeic acid 3-O-glucuronide	1	1	1	840957	821576	788057	793925	801712	753885	384883	365162	384026	(358.42026, 16710.611)(359.08795, 5249.831)(360.08472, 7487.316)(360.0874, 367.2)(361.0833, 376.71)(357.08926, 22040.71)(358.0913, 1371.5732)
Isoferulic acid 3-O-glucuronide	5385360	4669540	4610970	1	1	1	1	1	1	1	1	1	(371.0923, 13110.117)(372.09277, 1593.0367)(373.09006, 425.63333)(355.06125, 1849.8232)
Feruloyl C1-glucuronide	5385360	4669540	4610970	1	1	1	1	1	1	1	1	1	(371.0923, 13110.117)(372.09277, 1593.0367)(373.09006, 425.63333)(355.06125, 1849.8232)
Isoferuloyl C1-glucuronide	5385360	4669540	4610970	1	1	1	1	1	1	1	1	1	(371.0923, 13110.117)(372.09277, 1593.0367)(373.09006, 425.63333)(355.06125, 1849.8232)
Ferulic acid 4-O-glucuronide	5385360	4669540	4610970	1	1	1	1	1	1	1	1	1	(371.0923, 13110.117)(372.09277, 1593.0367)(373.09006, 425.63333)(355.06125, 1849.8232)
3-O-Methylrosmarinic acid	936640	1012070	881730	1122406	1073058	1064388	1073456	1064926	1041687	803791	769322	820731	(375.12643, 4425.6074)(375.13522, 13051.766)(376.13794, 1101.6833)(357.0938, 25306.545)(358.09805, 1878.8833)(415.0543, 9867.136)(416.0578, 319.47)(395.43646, 5120.8076)(397.1006, 892.07)(380.23242, 4243.532)(383.0953, 372.71857)
5-Caffeoylquinic acid	11475261	111676740	11915591	807340	769476	777874	768783	738473	740345	864640	842099	903717	(377.31604, 16309.92)(378.92862, 5724.627)(381.09106, 1457.8049)(337.0919, 1998.8926)(393.0633, 3269.1943)(359.94183, 7720.0703)(360.0874, 355.39)(361.0833, 354.55)
3-Caffeoylquinic acid	11475261	111676740	11915591	807340	769476	777874	768783	738473	740345	864640	842099	903717	(377.31604, 16309.92)(378.92862, 5724.627)(381.09106, 1457.8049)(337.0919, 1998.8926)(393.0633, 3269.1943)(359.94183, 7720.0703)(360.0874, 355.39)(361.0833, 354.55)
4-Caffeoylquinic acid	11475261	111676740	11915591	807340	769476	777874	768783	738473	740345	864640	842099	903717	(377.31604, 16309.92)(378.92862, 5724.627)(381.09106, 1457.8049)(337.0919, 1998.8926)(393.0633, 3269.1943)(359.94183, 7720.0703)(360.0874, 355.39)(361.0833, 354.55)
2-Hydroxyhippuric acid	1	1	1	1	1	1	744538	657698	651884	1	1	1	(393.1791, 18432.457)(394.18198, 1714.4)(450.17062, 487.3033)(432.1761, 1385.3301)(436.82272, 524.9167)(439.81827, 1587.8301)(441.1622, 2982.35)(416.1389, 24876.75)(417.14218, 2424.3599)
Paeoniflorin	1803920	3720040	1877720	1	1	1	1	1	1	1	1	1	(480.18085, 11521.38)(465.1258, 3177.245)(466.1293, 624.63)(483.1755, 27054.91)(484.178, 4236.14)(485.1878, 23322.31)(486.1907, 1398.36)(463.1486, 4378.46)(521.1275, 422.46)(503.1407, 13830.05)(504.1434, 1465.69)(505.157, 34063.98)(506.1595, 5694.03)(498.1853, 10010.07)(499.197, 3132.88)(500.1998, 944.89)(480.232, 1273.29)
1,5-Diferuloylquinic acid	2774680	2920340	2635980	1	1	1	1	1	1	1	1	1	(527.16064, 2087.0332)(588.1601, 340.91666)(563.19696, 11603.966)(564.1994, 1790.94)
1-Feruloyl-5-caffeoylquinic acid	734080	734080	709450	1	1	1	1	1	1	1	1	1	(571.0238, 489.56)(531.12164, 5931.1953)(532.1114, 1019.54004)
1-Caffeoyl-5-feruloylquinic acid	734080	734080	709450	1	1	1	1	1	1	1	1	1	(571.0238, 489.56)(531.12164, 5931.1953)(532.1114, 1019.54004)
Gallagic acid	1	1	1	1	1	1	1	1	1	1	1	1	(587.0013, 1494.9933)(586.9988, 1196.28)(642.9676, 2163.1082)(624.9656, 7462.964)(625.9684, 379.115)(612.9988, 1299.67)
Grosheimin	184515700	171940600	1689161	912170	142560	722956	143700	225342	203894	1	1	1	(264.73056, 1042.4559)(267.1327, 23685.51)(246.61258, 428.6375)(267.1326, 4280.74)(249.46094, 376.4)(303.08456, 1952.1602)(280.15652, 57980.48)(281.15854, 3189.2864)
Isoamberboin	11348200	9830900	8614700	1	1	1	1	1	1	1	1	1	(268.1403, 452.04)(268.14822, 14085.1045)(269.15115, 559.2167)(247.12492, 7211.0405)(289.9162, 2875.9475)
8-deoxy-11,13-dihydroxygrosheimin	1	1	1	580890	580890	592079	1	1	1	437251	426517	456248	(280.5746, 10650.957)(282.76428, 290361.34)(285.1452, 179696.58)(323.09204, 1249.8043)(303.11874, 1563.5858)
Cynaratriol	101090672	91906264	106284656	9230206	9377518	9377518	562148	552240	566362	8185249	8175691	8539403	(283.273, 3126410.0)(284.14993, 326167.2)(285.14655, 115675.77)(286.14902, 9268.456)(269.15573, 1004.3172)(321.12354, 30230.916)(322.12622, 2452.9534)(323.12015, 2001.0101)
Dehydrocyanaropicrin	379480900	381316800	371852400	612545	589273	606242	579098	567488	556786	344407	375461	388362	(345.02512, 5334.7056)(346.14127, 11623.9795)(345.12305, 4973.0547)(327.132, 605.21)(383.09253, 40952.36)(384.0894, 22420.15)(385.09045, 2114.71)(367.6957, 4316.31)(368.12106, 463.03003)(369.11624, 556.83167)(351.09656, 5364.567)(353.12582, 4140.43)
Cynaropicrin	911100	8791500	8135300	1	1	1	1	1	1	1	1	1	(387.13428, 420.93335)(369.12363, 6940.3535)(355.1637, 1286.03)
Pinosylvin	1072090	1050500	976760	1	1	1	1	1	1	1	1	1	(195.08318, 7453.27)(197.07617, 973.43335)
Piceatannol	43113.1	4218140	4401820	1	1	1	1	1	1	1	1	1	(229.05888, 960.78326)(287.077, 6332.39)(288.07782, 375.44336)(289.071, 370.69998)(265.0173, 26284.209)(266.15347, 2821.6465)(249.03601, 9354.026)
Pterostilbene	13128560	13031240	12540570	1	1	1	1	1	1	1	1	1	(301.042, 332.3)(276.13864, 514.54663)(256.1236, 66782.04)(257.1262, 4138.26)(284.12686, 2035.7367)
Resveratrol 5-O-glucoside	19669400	19039180	185999	323558	232597	326174	1	1	1	1	1	1	(373.1743, 363.09)(411.09518, 2729.5)(413.11572, 1637.6666)(411.1531, 34944.965)(412.15588, 3330.9834)(435.11182, 3125.1633)(395.1227, 93930.27)(396.1252, 10587.347)(397.13306, 1747.43)(390.16684, 22766.205)(391.16956, 2121.855)
Resveratrol 3-O-glucoside	19669400	19039180	185999	323558	232597	326174	1	1	1	1	1	1	(373.1743, 363.09)(411.09518, 2729.5)(413.11572, 1637.6666)(411.1531, 34944.965)(412.15588, 3330.9834)(435.11182, 3125.1633)(395.1227, 93930.27)(396.1252, 10587.347)(397.13306, 1747.43)(390.16684, 22766.205)(391.16956, 2121.855)
Piceatannol 3-O-glucoside	1	1	1	314656	297688	317672	266605	252617	264286	1	1	1	(427.0814, 1713.08)(411.1048, 14723.771)(412.10812, 1024.6733)
Pallidol	1751580	1756340	1622760	1	1	1	1	1	1	1	1	1	(437.13123, 6983.1167)(438.1301, 5389.1567)
d-Viniferin	1751580	1756340	1622760	1	1	1	1	1	1	1	1	1	(437.13123, 6983.1167)(438.1301, 5389.1567)
e-Viniferin	1751580	1756340	1622760	1	1	1	1	1	1	1	1	1	(437.13123, 6983.1167)(438.1301, 5389.1567)
Resveratrol	905660	1893520	1730880	1	1	1	1	1	1	1	1	1	(233.0576, 7665.297)(210.09204, 8030.4966)(271.7454, 2354.1367)(272.0805, 2580.67)(249.0313, 3123.37)(250.028, 355.17)(255.07202, 19110.453)(256.0758, 11250.45)
Trans-Resveratrol	905660	1893520	1730880	1	1	1	1	1	1	1	1	1	(233.0576, 7665.297)(210.09204, 8030.4966)(271.7454, 2354.1367)(272.0805, 2580.67)(249.0313, 3123.37)(250.028, 355.17)(255.07202, 19110.453)(256.0758, 11250.45)
4'-Hydroxy-3,4,5-trimethoxystilbene	17555770	12315020	115448	1	1	1	1	1	1	1	1	1	(286.1326, 2470.3733)(274.0965, 2810.44)(325.10492, 8230.567)(326.1167, 872.11)(308.3991, 4940.8965)(304.1436, 58087.49)(305.1459, 4182.65)(291.0718, 2913.093)(292.06714, 804.82666)
4-Hydroxy-3,5,4'-trimethoxystilbene	17555770	12315020	115448	1	1	1	1	1	1	1	1	1	(286.1326, 2470.3733)(274.0965, 2810.44)(325.10492, 8230.567)(326.1167, 872.11)(308.3991, 4940.8965)(304.1436, 58087.49)(305.1459, 4182.65)(291.0718, 2913.093)(292.06714, 804.82666)
trans-Resveratrol 4'-sulfate	131981	1312600	1217790	266427	273040	261370	241382	265301	224323	1	1	1	(291.0718, 4849.9233)(292.06714, 1375.4899)(347.02527, 2153.3132)(328.98016, 8090.317)(329.98148, 1265.955)(309.05176, 10289.79)(314.03854, 855.6067)(334.37125, 734.7166)(335.06525, 1463.6399)(319.01825, 2318.6743)
trans-Resveratrol 3-sulfate	131981	1312600	1217790	266427	273040	261370	241382	265301	224323	1	1	1	(291.0718, 4849.9233)(292.06714, 1375.4899)(347.02527, 2153.3132)(328.98016, 8090.317)(329.98148, 1265.955)(309.05176, 10289.79)(314.03854, 855.6067)(334.37125, 734.7166)(335.06525, 1463.6399)(319.01825, 2318.6743)
cis-Resveratrol 4'-sulfate	131981	1312600	1217790	266427	273040	261370	241382	265301	224323	1	1	1	(291.0718, 4849.9233)(292.06714, 1375.4899)(347.02527, 2153.3132)(328.98016, 8090.317)(329.98148, 1265.955)(309.05176, 10289.79)(314.03854, 855.6067)(334.37125, 734.7166)(335.06525, 1463.6399)(319.01825, 2318.6743)
cis-Resveratrol 3-sulfate	131981	1312600	1217790	266427	273040	261370	241382	265301	224323	1	1	1	(291.0718, 4849.9233)(292.06714, 1375.4899)(347.02527, 2153.3132)(328.98016, 8090.317)(329.98148, 1265.955)(309.05176, 10289.79)(314.03854, 855.6067)(334.37125, 734.7166)(335.06525, 1463.6399)(319.01825, 2318.6743)
Resveratrol 3-sulfate	131981	1312600	1217790	266427	273040	261370	241382	265301	224323	1	1	1	(291.0718, 4849.9233)(292.06714, 1375.4899)(347.02527, 2153.3132)(328.98016, 8090.317)(329.98148, 1265.955)(309.05176, 10289.79)(314.03854, 855.6067)(334.37125, 734.7166)(335.06525, 1463.6399)(319.01825, 2318.6743)
3'-Hydroxy-3,4,5,4'-tetramethoxystilbene	6821760	6450390	6450390	236238	245603	239863	212931	243136	201853	1	1	1	(302.1228, 8730.317)(303.1188, 2288.962)(284.0906, 1411.77)(286.62488, 1750.725)(287.57703, 1660.1849)(289.0844, 4537.385)(341.5912, 1163.98)(343.11545, 1375.5449)(344.12515, 708.78503)(323.0573, 1685.62)(304.14343, 44938.08)(305.14594, 2629.705)(325.1051, 15888.1)(326.11664, 911.805)(307.0982, 413.85)
trans-Resveratrol 3,5-disulfate	1	1	1	151096	127950	124759	182525	135400	163217	179273	186901	195660	(392.9872, 339.05)(372.97305, 481.4175)(430.95007, 1782.2983)(410.17285, 6340.4585)(412.94696, 6030.355)(414.96838, 4066.1965)(396.40598, 1289.2621)
trans-Resveratrol 3,4'-disulfate	1	1	1	151096	127950	124759	182525	135400	163217	179273	186901	195660	(392.9872, 339.05)(372.97305, 481.4175)(430.95007, 1782.2983)(410.17285, 6340.4585)(412.94696, 6030.355)(414.96838, 4066.1965)(396.40598, 1289.2621)
trans-Resveratrol 3-O-glucuronide	1058380	991940	10631	943668	863196	922626	810743	777912	805029	1	1	1	(404.22757, 2683.9607)(405.115, 367.15)(405.12723, 3144.2734)(411.61136, 10316.319)(412.10812, 914.4734)
cis-Resveratrol 3-O-glucuronide	1058380	991940	10631	943668	863196	922626	810743	777912	805029	1	1	1	(404.22757, 2683.9607)(405.115, 367.15)(405.12723, 3144.2734)(411.61136, 10316.319)(412.10812, 914.4734)
trans-Resveratrol 4'-O-glucuronide	1058380	991940	10631	943668	863196	922626	810743	777912	805029	1	1	1	(404.22757, 2683.9607)(405.115, 367.15)(405.12723, 3144.2734)(411.61136, 10316.319)(412.10812, 914.4734)
cis-Resveratrol 4'-O-glucuronide	1058380	991940	10631	943668	863196	922626	810743	777912	805029	1	1	1	(404.22757, 2683.9607)(405.115, 367.15)(405.12723, 3144.2734)(411.61136, 10316.319)(412.10812, 914.4734)
3,4,5,4'-Tetramethoxystilbene	129866416	115885264	149015824	11507396	11507396	11507396	1825250	1354009	1632170	1	1	1	(477.95493, 1396220.5)(478.3115, 669373.2)(479.3075, 351820.34)(480.30893, 59476.344)(519.16296, 393813.06)(520.3994, 97242.445)(503.57025, 10678.897)(504.2876, 381.365)(476.29526, 14614.633)(477.29785, 1185.6)(499.29343, 3531344.2)(500.29633, 729854.3)(501.29248, 389520.0)(502.29398, 66203.6)(481.4145, 8965.9795)(483.2943, 336.54)

## Sheet: T0 most abundant
Compound	Subclass	T0_rep1	T0_rep2	T0_rep3
4-Vinylphenol	Alkylphenols	249014360	2493710	241557520
Malvidin 3-O-(6''-acetyl-galactoside)/Malvidin 3-O-(6''-acetyl-glucoside)	Anthocyanins	24038770	50557500	51619230
Phloretin	Dihydrochalcones	137145	23887840	22965180
(+)-Catechin/(-)-Epicatechin	Flavanols	15815990	152604	16248820
Neohesperidin/Hesperidin	Flavanones	11929290	11688020	18149480
Tetramethylscutellarein	Flavones	121554830	125928030	137051230
Quercetin 3-O-rutinoside/Kaempferol 3-O-sophoroside/Kaempferol 3,7-O-diglucoside/Quercetin 3-O-galactoside 7-O-rhamnoside/Quercetin 3-O-rhamnosyl-galactoside	Flavonols	27652720	25583760	38505200
Psoralen	Furanocoumarins	25266540	235913	23981860
Protocatechuic aldehyde	Hydroxybenzaldehydes	526104880	448568440	545473640
2/3/4-Hydroxybenzoic acid	Hydroxybenzoic acids	526104880	448568440	545473640
Caffeic acid 4-O-glucoside/Caffeoyl glucose	Hydroxycinnamic acids	116786930	121015150	131205800
3/4/5-Caffeoylquinic acid	Hydroxycinnamic acids	11475261	111676740	11915591
Coumarin	Hydroxycoumarins	51231580	48993200	50030190
2-Methoxy-5-prop-1-enylphenol/Eugenol	Hydroxyphenylpropenes	116669920	107268630	109584060
6''-O-Malonylgenistin	Isoflavonoids	16189640	17574340	12914860
Sesamol	Lignans	526104880	448568440	545473640
Pyrogallol	Other polyphenols	331824360	311078160	298580960
Rosmadial	Phenolic terpenes	31805830	33435950	38539760
Grosheimin	Sesquiterpene	184515700	171940600	1689161
Cynaratriol	Sesquiterpene	101090672	91906264	106284656
Dehydrocyanaropicrin	Sesquiterpene	379480900	381316800	371852400
3,4,5,4'-Tetramethoxystilbene	Stilbenes	129866416	115885264	149015824
Ligstroside-aglycone/p-HPEA-EA	Tyrosols	37963440	38165280	37221120

## Sheet: Volcano plot_bioavailability
Moderated T-Test [Permeated] Vs [Fermented] P <= 0.01 FC >=5.0
Compound	p (Corr)	FC (abs)	LogFC	Regulation	Composite Spectrum (mass-abundance combinations)
3,4,5,4'-Tetramethoxystilbene	1.9181e-21	11507399	23.4561	down	(477.95493, 1396220.5)(478.3115, 669373.2)(479.3075, 351820.34)(480.30893, 59476.344)(519.16296, 393813.06)(520.3994, 97242.445)(503.57025, 10678.897)(504.2876, 381.365)(476.29526, 14614.633)(477.29785, 1185.6)(499.29343, 3531344.2)(500.29633, 729854.3)(501.29248, 389520.0)(502.29398, 66203.6)(481.4145, 8965.9795)(483.2943, 336.54)
Puerarin/Daidzin	1.2121e-09	11498853	23.455	down	(437.06985, 55863.11)(438.0731, 6558.2134)(421.0947, 414865.0)(422.09756, 51042.8)
Nobiletin/3-Methoxysinensetin	6.39719e-10	3.4627e+06	21.7235	down	(385.1379, 24935.936)(386.14062, 1865.2367)(423.09195, 128289.73)(424.095, 15306.292)(425.08997, 12853.937)(426.09268, 562.76495)(427.12637, 24196.783)(428.129, 3050.4766)
Stigmastanol ferulate	2.41975e-06	2.35361e+06	21.1664	down	(592.43274, 11870.041)(576.4521, 10828.195)(577.4547, 1052.435)(593.4449, 94813.04)(594.4482, 32565.977)(595.45154, 6349.572)(596.45306, 1025.2067)(637.4118, 228.44)(613.4129, 3195.458)(614.4148, 233.78)(615.4285, 4548.0454)(616.4312, 1903.3682)
Sativanone	5.58808e-09	2.19063e+06	21.0629	down	(282.08078, 13927.417)(283.08063, 2011.1533)(303.1188, 1955.2422)(342.09555, 4407.5503)(322.0269, 1900.4066)(323.05734, 4586.737)(325.0344, 7346.3833)(318.1575, 469.32)(304.14368, 88342.72)(305.1459, 7048.0503)(323.09225, 1579.299)(309.05176, 10268.29)
5-Pentadecylresorcinol	5.13987e-05	1.64403e+06	20.6488	down	(320.2676, 358.8)(304.2623, 9491.681)(306.2803, 81786.79)(307.2813, 13615.43)(322.8899, 15624.294)(325.78693, 6370.7817)(326.28873, 8395.818)(304.96866, 30995.121)(307.28302, 13087.286)(361.07022, 52974.094)(361.23883, 17475.246)(362.24142, 2270.83)(346.59778, 6186.9805)(348.2852, 63483.645)(325.65277, 5243.75)(326.2614, 1770.88)
Quercetin 3-O-xyloside/Quercetin 3-O-arabinoside	9.09239e-09	1.59677e+06	20.6067	down	(436.077, 5760.28)(435.10388, 4691.9863)(419.0972, 398597.1)(420.1002, 48138.793)(421.0947, 392492.47)(422.09756, 48307.5)(473.05045, 4926.8164)(457.07727, 1176.3301)(439.0674, 18703.043)(440.07043, 788.3078)(441.0668, 1682.51)
Daidzein 4'-O-glucuronide	1.15597e-08	1.177e+06	20.1667	down	(449.16733, 2907.63)(450.8209, 1405.1967)(451.146, 3290.32)(430.12405, 5977.94)(435.0737, 42060.46)(436.0756, 5729.6616)
p-HPEA-AC	5.55633e-05	1.14269e+06	20.124	down	(181.08333, 48973.58)(182.08696, 3447.1282)(167.10243, 1011.9367)(185.1131, 5712.517)(203.12286, 3808.11)(180.08235, 8685.487)
Cinnamoyl glucose	8.4869e-09	1.00419e+06	19.9376	down	(313.11566, 2319.375)(297.1472, 437.72668)(298.08276, 5344.74)(349.08102, 7045.027)(314.17346, 2830.5066)(335.0938, 4411.577)(317.60416, 6517.781)(318.09885, 449.64)
trans-Resveratrol 3-O-glucuronide/cis-Resveratrol 3-O-glucuronide/trans-Resveratrol 4'-O-glucuronide/cis-Resveratrol 4'-O-glucuronide	1.00792e-08	909184	19.7942	down	(404.22757, 2683.9607)(405.115, 367.15)(405.12723, 3144.2734)(411.61136, 10316.319)(412.10812, 914.4734)
Medioresinol/Trachelogenin	1.22361e-08	884023	19.7537	down	(371.1588, 4259.13)(372.1768, 92.13)(373.1738, 825.11)(375.1071, 193.3)(390.16684, 9536.753)(391.16956, 879.8833)(393.14456, 229.24)(372.1766, 176.44)(373.174, 385.9)(431.1784, 88.78)(409.10596, 26645.125)(410.11023, 2547.7673)(406.19724, 2593.1433)(388.1564, 2077.86)(411.15305, 26054.584)(412.15585, 2237.9001)(413.16733, 172.88)(395.1228, 47737.35)(396.1253, 5441.41)(397.1334, 894.86)(398.192, 6…
8-O-4'-Dehydrodiferulic acid/5-8'-Dehydrodiferulic acid/5-8'-Benzofuran dehydrodiferulic acid/5-5'-Dehydrodiferulic acid	1.01431e-08	822671	19.65	down	(369.1067, 9198.464)(411.78052, 11610.431)(412.10812, 914.4734)
3-Methoxynobiletin	2.25098e-09	811226	19.6297	down	(414.74503, 26840.021)(415.14377, 3486.2898)(437.13174, 31294.06)(438.13416, 3857.3801)(476.16504, 12902.1455)(477.1672, 842.6333)
1-Acetoxypinoresinol	2.92162e-09	809864	19.6273	down	(416.1378, 31445.324)(417.14105, 3254.959)(403.1289, 6855.35)(455.12024, 6152.37)(437.0939, 10317.436)(444.147, 5389.5947)(425.11102, 25099.531)(426.11346, 3733.27)
Carnosic acid	0.00802744	718410	19.4544	down	(334.20203, 14578.154)(334.2008, 492.03)(317.197, 881.95996)(333.1963, 76567.44)(334.19907, 9219.696)(315.19318, 163865.33)(316.18973, 41165.074)(317.19183, 2218.6467)(375.2047, 693.2)(354.2557, 21259.906)(355.2588, 1700.49)(332.18356, 12346.224)(355.177, 138.575)(337.42273, 1980.3025)
Sitosterol ferulate/Schottenol ferulate	1.45084e-06	699142	19.4152	down	(591.4277, 18363.656)(592.4309, 6374.22)(593.44366, 21206.977)(594.4467, 7388.283)(595.45044, 1435.8232)(572.4192, 14837.876)(592.2865, 86531.56)(593.2892, 24551.486)(596.40765, 2819.75)(574.395, 2936.1902)(629.39496, 9453.383)(630.39764, 1365.3234)(618.3967, 439.87)(614.3468, 17016.057)(616.4445, 13075.747)(618.4202, 2119.2932)
Quercetin 4'-O-glucuronide/Quercetin 3'-O-glucuronide/Quercetin 3-O-glucuronide	1.10755e-07	612950	19.2254	down	(463.0814, 3561.7722)(461.41702, 11596.919)(467.07404, 14820.859)(519.04785, 4459.625)(521.046, 2447.695)(483.06592, 4753.476)
6'-Hydroxy-O-desmethylangolensin/3'-Hydroxy-O-desmethylangolensin/5'-Hydroxy-O-desmethylangolensin/Phloretin	0.00422421	528663	19.012	down	(274.94138, 13229.079)(276.08624, 827.26666)(256.07593, 52196.543)(257.07797, 3019.7097)(277.0833, 669.20996)(319.05246, 3616.0383)(294.1475, 874.32)(275.11755, 1358.015)(298.63074, 14889.603)(298.87982, 2106.644)(281.06384, 2564.795)(284.09064, 1126.505)
Grosheimin	0.00462386	454704	18.7946	down	(264.73056, 1042.4559)(267.1327, 23685.51)(246.61258, 428.6375)(267.1326, 4280.74)(249.46094, 376.4)(303.08456, 1952.1602)(280.15652, 57980.48)(281.15854, 3189.2864)
Thymol	0.000135605	435067	18.7309	down	(152.11185, 45198.125)(153.11403, 7408.085)(151.11359, 5572.2275)(136.11346, 375555.62)(137.11662, 27957.393)(190.07368, 11745.578)(174.09723, 39016.33)(175.09947, 6115.51)
Carvacrol	0.000135605	435066	18.7309	down	(152.11185, 45198.125)(153.11403, 7408.085)(132.0772, 2859.2148)(151.11359, 5572.2275)(136.11346, 375555.62)(137.11662, 27957.393)(189.82257, 13855.887)(177.06615, 10695.5)(174.09723, 39016.33)(175.09947, 6115.51)(159.0878, 2217.175)
Luteolin 7-O-glucuronide/Kaempferol 3-O-glucuronide	5.46519e-08	418285	18.6741	down	(485.05743, 1799.2001)(445.07584, 10719.649)(481.06836, 2050.93)(483.11255, 1543.1167)(484.0989, 398.02)(463.08154, 5493.3013)(469.06705, 10388.187)(469.21707, 1069.3871)(471.0747, 1726.03)
5-Nonadecenylresorcinol	0.00020885	400346	18.6109	down	(374.32147, 2620.9255)(375.31573, 3362.26)(359.64987, 3085.4285)(357.30743, 1372.755)(358.49158, 2742.173)(359.3145, 2801.74)(413.2699, 147.66)(397.28433, 2030.1934)(400.31924, 489.94)(383.64832, 7783.49)(384.31436, 3669.97)
p-Coumaroyl tartaric acid	0.00210912	396274	18.5961	down	(281.0294, 2527.8699)(282.0808, 13355.61)(283.0807, 1888.47)(297.63052, 33337.805)(298.7267, 10036.911)(301.04718, 23138.766)(302.04855, 7474.96)(335.0651, 1274.95)(317.0139, 6369.5767)(317.069, 416.9)(318.0525, 418.06)(298.0573, 2286.39)(319.04523, 3180.07)(303.0547, 49401.5)(304.0508, 2723.45)
2',7-Dihydroxy-4',5'-dimethoxyisoflavone/Irisolidone/Cirsimaritin	0.00210912	396274	18.5961	down	(297.0662, 21406.3)(298.0699, 1456.095)(317.0967, 10247.19)(318.0998, 460.59)(299.5922, 26607.6)(298.0714, 1400.875)(341.0374, 2203.274)(332.12616, 18533.814)(333.1289, 996.29504)(319.0524, 4085.448)
Avenanthramide 2c/Avenanthramide K	0.0030803	342067	18.3839	down	(297.06693, 21492.361)(298.07065, 1405.35)(303.0843, 5138.1797)(341.03748, 1963.2699)(325.06927, 5334.3115)
Glycitin	3.8966e-08	312833	18.255	down	(452.15332, 1675.96)(467.0725, 17280.012)(468.0754, 1008.0086)
Piceatannol 3-O-glucoside	4.45523e-09	309879	18.2413	down	(427.0814, 1713.08)(411.1048, 14723.771)(412.10812, 1024.6733)
Resveratrol 5-O-glucoside/Resveratrol 3-O-glucoside	5.35997e-06	290627	18.1488	down	(373.1743, 363.09)(411.09518, 2729.5)(413.11572, 1637.6666)(411.1531, 34944.965)(412.15588, 3330.9834)(435.11182, 3125.1633)(395.1227, 93930.27)(396.1252, 10587.347)(397.13306, 1747.43)(390.16684, 22766.205)(391.16956, 2121.855)
Dihydrodaidzein 7-O-glucuronide	1.61601e-08	271889	18.0527	down	(417.76804, 277499.34)(415.1068, 3051.95)(459.076, 2508.69)(437.08145, 32038.71)(438.07446, 6306.185)
Violanone	2.25098e-09	268258	18.0333	down	(340.43552, 691.9467)(299.0846, 14864.81)(300.0873, 789.51)(316.10065, 3883.7878)(317.09592, 8421.443)(318.09885, 449.64)
trans-Resveratrol 4'-sulfate/trans-Resveratrol 3-sulfate/cis-Resveratrol 4'-sulfate/cis-Resveratrol 3-sulfate/Resveratrol 3-sulfate	6.5609e-10	266903	18.026	down	(291.0718, 4849.9233)(292.06714, 1375.4899)(347.02527, 2153.3132)(328.98016, 8090.317)(329.98148, 1265.955)(309.05176, 10289.79)(314.03854, 855.6067)(334.37125, 734.7166)(335.06525, 1463.6399)(319.01825, 2318.6743)
5-(3',5'-dihydroxyphenyl)-?-valerolactone 3-O-glucuronide	3.31038e-10	254673	17.9583	down	(384.1097, 286.32)(366.09998, 12963.487)(367.10092, 852.76337)(388.13516, 6080.7134)(369.11624, 834.17163)(427.0815, 2051.565)(384.10913, 337.4)(409.0931, 30507.451)(410.1105, 3822.8464)(411.10498, 15474.402)(412.10812, 987.2417)(393.09045, 418.175)
4''-O-Methylepigallocatechin 3-O-gallate	2.35157e-09	245153	17.9033	down	(477.10126, 11870.359)(478.10422, 1019.35333)(479.09872, 3695.2798)
3'-Hydroxy-3,4,5,4'-tetramethoxystilbene	4.26256e-10	240537	17.8759	down	(302.1228, 8730.317)(303.1188, 2288.962)(284.0906, 1411.77)(286.62488, 1750.725)(287.57703, 1660.1849)(289.0844, 4537.385)(341.5912, 1163.98)(343.11545, 1375.5449)(344.12515, 708.78503)(323.0573, 1685.62)(304.14343, 44938.08)(305.14594, 2629.705)(325.1051, 15888.1)(326.11664, 911.805)(307.0982, 413.85)
Genistein 5-O-glucuronide/Genistein 7-O-glucuronide/Genistein 4'-O-glucuronide/Apigenin 7-O-glucuronide	4.23708e-08	227757	17.7971	down	(447.08273, 150394.27)(448.0853, 23340.81)(449.0878, 2353.8801)(485.0567, 1971.8767)(469.0697, 11068.155)(470.0723, 559.09753)
Quercetin 3-O-glucoside/Quercetin 3-O-galactoside/Myricetin 3-O-rhamnoside/Quercetin 4'-O-glucoside	4.23708e-08	227757	17.7971	down	(447.08273, 150394.27)(448.0853, 23340.81)(449.0878, 2353.8801)(485.0567, 1971.8767)(483.1744, 1147.2933)(485.18677, 1025.37)(469.0697, 11068.155)(470.0723, 559.09753)
Naringenin 5-O-glucuronide/Naringenin 7-O-glucuronide/Naringenin 4'-O-glucuronide/6-Hydroxyluteolin 7-O-rhamnoside/Luteolin 7-O-glucoside/Luteolin 6-C-glucoside/Kaempferol 3-O-glucoside/Quercetin 3-O-rhamnoside/Kaempferol 3-O-galactoside	7.80285e-08	227723	17.7969	down	(471.0678, 761.86)(477.10223, 10600.643)(435.1128, 2879.055)(493.08286, 1456.6866)(448.0853, 25008.01)(449.0878, 2522.0168)
Myricetin 3-O-glucoside/Myricetin 3-O-galactoside/Formononetin 7-O-glucuronide	1.66537e-07	217967	17.7338	down	(481.12094, 42222.223)(482.12317, 5240.3696)(463.0816, 4452.447)(466.7264, 2571.05)(519.0479, 5367.9785)(485.05743, 1717.6942)
Petunidin 3-O-rhamnoside	3.24889e-08	211115	17.6877	down	(452.1524, 438.57)(452.15497, 1770.2)(468.07553, 1120.4135)
Gomisin M2	1.35031e-05	207757	17.6645	down	(407.13638, 10872.833)(408.1396, 1093.14)(409.66544, 5430.2485)(369.1236, 911.25)(404.21793, 4495.8735)(429.176, 1402.4567)
Kaempferol 7-O-glucoside	5.60909e-08	202002	17.624	down	(447.08115, 2993.0032)(435.11383, 2909.9243)(465.12637, 37266.555)(466.1289, 4549.1636)(470.40616, 972.5534)
4'-O-Methyl-(-)-epigallocatechin 3'-O-glucuronide/4'-O-Methyl-(-)-epigallocatechin 7-O-glucuronide	2.49328e-08	199847	17.6085	down	(501.14835, 711.3033)(478.10532, 796.10333)(500.81662, 469.18002)(501.1508, 997.83)(535.0688, 6530.19)
Ellagic acid	8.42331e-08	185805	17.5034	down	(306.99017, 37679.465)(284.99985, 3405.4502)(286.0012, 431.95)(342.46246, 2265.2163)(322.9664, 27656.035)(323.96414, 6915.983)(321.0497, 217.64)(305.07645, 893.20496)(324.98618, 1732.7888)(310.42023, 7408.21)
Peonidin 3-O-(6''-acetyl-galactoside)/Peonidin 3-O-(6''-acetyl-glucoside)	3.93322e-07	171608	17.3888	down	(487.13217, 4160.1567)(545.0966, 3908.2957)(547.325, 855.04333)(549.119, 708.4)(505.15698, 57670.906)(506.15952, 9218.026)(530.13025, 442.49)
Cyanidin 3-O-sambubioside 5-O-glucoside	1.50567e-07	158960	17.2783	down	(727.1785, 5544.8184)(728.1807, 600.7833)(747.24, 1317.94)(783.1901, 418.53)(743.1851, 47441.793)(744.1873, 9884.649)(745.18854, 604.075)
(-)-Epicatechin 3-O-gallate/(+)-Catechin 3-O-gallate	4.37261e-07	142783	17.1235	down	(447.08273, 150394.27)(448.0853, 23340.81)(425.0892, 16581.613)(426.0925, 737.57666)(425.09314, 7735.229)(483.06522, 6637.944)(485.056, 1980.5016)(463.0402, 372.6)(442.1652, 719.5367)(467.07272, 16147.14)(468.07553, 983.6784)
Schisantherin A	4.89055e-05	136278	17.0562	down	(538.2166, 68840.23)(539.2188, 13255.601)(540.22345, 1668.4867)(520.2625, 2375.6865)(525.21796, 5212.4497)(579.1568, 5879.2437)(559.1693, 8687.565)(560.17236, 1146.9349)(543.1759, 27990.7)
Kaempferol 3-O-rhamnoside	1.05902e-08	133156	17.0228	down	(419.09723, 477707.4)(436.07553, 6884.5186)
Malvidin 3-O-galactoside	1.85128e-08	122567	16.9032	down	(513.0191, 1138.385)(517.03033, 435.15002)(531.12164, 5931.1953)(532.1114, 1019.54004)(571.0238, 489.56)(551.051, 976.9383)(553.0433, 465.21)(534.55115, 5740.0405)
Hippuric acid	8.46537e-09	121201	16.887	down	(179.06702, 1884.5184)(161.0467, 6664.675)(167.06564, 6474.38)(201.25877, 5903.2324)(202.25699, 4334.855)(197.09174, 11698.207)
p-Coumaroyl glycolic acid	4.3904e-08	116685	16.8323	down	(223.37886, 17610.451)(223.53493, 868.70746)(224.02263, 1590.9834)(204.05164, 29963.82)(205.05434, 3483.22)(262.16586, 9834.181)(249.03601, 9777.167)(242.0963, 432.86)(247.05014, 405.54)(229.04333, 2230.9268)
Epigallocatechin 3-O-gallate-7-O-glucoside-4''-O-glucuronide	6.65644e-07	109909	16.746	down	(797.168, 1757.0575)(779.1484, 1100.82)(783.1901, 418.53)(797.1694, 1342.55)(783.19745, 465.81)(819.1057, 449.72998)(801.1372, 3592.9514)
Caffeic acid	2.09911e-08	105211	16.6829	down	(221.00108, 13914.919)(201.0008, 5623.89)(185.02155, 1252.2067)
Paeonol	1.2407e-08	102657	16.6475	down	(167.0663, 10978.325)(149.05579, 858.525)(167.0728, 21486.07)(168.0764, 387.54)(205.02126, 6473.4683)(206.02275, 597.59)(207.01987, 496.00003)
Daidzein 7-O-glucuronide	4.6863e-05	11.7304	3.55218	down	(435.1154, 1028.23)(435.11646, 939.842)(457.0463, 61393.12)(449.16733, 2907.63)(450.8209, 1405.1967)(451.146, 3290.32)(430.12405, 5977.94)(435.07013, 30696.033)(436.0756, 5729.6616)
Secoisolariciresinol-sesquilignan	0.00356883	5.80703	2.5378	down	(559.2357, 53065.035)(560.23816, 9558.515)(561.3452, 6153.148)(562.2485, 2648.3154)(540.2317, 16014.184)(541.2337, 2649.7031)(543.2593, 586840.75)(544.2615, 114836.32)(545.25757, 56561.44)(546.25934, 8869.654)(547.25867, 1960.3312)(598.21, 31170.178)(600.42114, 39410.21)(602.88965, 46201.44)(603.22375, 57832.92)(581.24524, 4566.8413)(582.25287, 454.305)(563.23035, 529.26)
Tyrosol/4-Ethylcatechol	8.4869e-09	535677	19.031	up	(138.06273, 738.62665)(139.05621, 404.63)(120.06226, 6142.64)(177.02055, 8556.047)(159.02072, 64708.816)(160.02415, 511.65)(158.08833, 2984.57)(163.0562, 1262.9634)(164.07013, 43484.957)(145.0458, 9238.276)(147.07317, 60032.09)(148.0574, 155227.69)
3'-O-Methylviolanone	6.34429e-08	286334	18.1273	up	(335.0852, 4279.73)(315.31848, 12877.486)(316.10178, 3081.9531)(318.1575, 508.43)(351.06314, 31196.959)(352.0587, 2407.1565)(335.09583, 9260.425)
Anhydro-secoisolariciresinol/Rosmadial	4.40589e-08	203585	17.6353	up	(344.12524, 1113.0266)(326.89792, 7757.922)(328.16483, 440.36444)(330.13104, 2521.1602)(383.1069, 5763.6934)(384.10934, 313.93668)(365.0974, 155407.69)(366.09998, 12747.8955)(367.10092, 835.75)
Equol 4'-O-glucuronide	9.57271e-09	187380	17.5156	up	(418.8879, 17919.703)(420.14148, 1662.5363)(421.1367, 570.185)(403.14694, 3615.73)(419.14038, 7201.605)(420.1437, 325.976)(403.1205, 20313.105)(404.12228, 2635.1067)(461.23358, 7308.0283)(439.06747, 17960.717)(440.07065, 1183.435)(441.0668, 1741.02)(419.1427, 29125.67)(420.1454, 2431.92)(423.7612, 44766.2)(424.09564, 8243.54)(425.09064, 6396.3447)
1,2-Diferuloylgentiobiose	1.23165e-06	171415	17.3871	up	(717.15546, 28855.973)(718.15686, 7539.4795)(719.15295, 31725.291)(720.15485, 6025.932)
Valoneic acid dilactone	1.4889e-08	150518	17.1996	up	(473.017, 4669.75)(475.0142, 5122.47)(473.02084, 1881.4366)(475.01822, 1902.5623)(512.3062, 840.56775)(490.97266, 2569.273)(494.99344, 13729.524)(477.10895, 2764.569)(478.21027, 504.59198)(479.009, 465.88)
(-)-Epigallocatechin/(+)-Gallocatechin	2.10928e-09	117565	16.8431	up	(289.0848, 8278.5)(345.83304, 7133.6343)(331.65436, 2507.6553)(333.0369, 959.97)(325.1051, 26680.74)(326.1079, 697.79004)(307.0942, 294.72498)
Demethyloleuropein	5.49004e-07	115575	16.8185	up	(508.1508, 636.10333)(565.11707, 449.358)(547.126, 1114.0782)
Malvidin 3-O-(6''-acetyl-galactoside)/Malvidin 3-O-(6''-acetyl-glucoside)	1.49981e-07	106294	16.6977	up	(536.1533, 28405.65)(537.1535, 11326.351)(538.15125, 6506.9966)(539.1507, 74.835)(518.14404, 1775.6582)(519.1431, 3234.1533)(520.14215, 1153.1566)(576.10864, 1233.12)(577.1077, 3370.12)(578.1069, 2810.9568)(579.106, 927.8567)(559.11743, 564.128)(560.1157, 439.21)
4'-O-Methyldelphinidin 3-O-rutinoside/Peonidin 3-O-sophoroside	8.11219e-08	99893.1	16.6081	up	(626.2008, 6397.7)(627.2012, 1710.7949)(630.2075, 2554.935)(631.20447, 4223.815)(632.2065, 1218.24)(653.17255, 913.525)
5,7,8,3',4'-Pentahydroxyisoflavone/5,6,7,3',4'-Pentahydroxyisoflavone/Quercetin/6-Hydroxyluteolin/Morin	1.63862e-09	89415.4	16.4482	up	(287.077, 7725.6367)(288.07782, 458.39)(289.071, 452.93665)(290.06998, 119781.24)(341.41287, 4983.012)(343.01538, 528.385)(322.948, 1275.1833)(323.05734, 4712.5034)(303.05466, 51659.363)(304.05063, 2977.9268)(325.0344, 7545.1836)(309.05176, 10546.384)
